# Supplementary material for: Comparison of clinicopathological and genomic profiles in anal squamous cell carcinoma between Japanese and Caucasian cohorts
Source: Sci Rep. 2023 Mar 3;13:3587. doi: 10.1038/s41598-023-30624-w (PMC9984524; doi:10.1038/s41598-023-30624-w)
Supplement: Supplementary file 2 — Supplementary Information 2. [file 41598_2023_30624_MOESM2_ESM.xlsx]

## Sheet: TableS1
Supplemantary Table S1. Characteristics of patients with ASCC
Variable		IHC (n=41)	Targeted sequence (n=28)
Age (year)
	Median (range)	65.0 (29-82)	65.0 (29-82)
Gender, n(%)
	Female	32 (78.0)	22 (78.6)
	Male	9 (22.0)	6 (21.4)
T-classification, n(%)
	T1	4 (9.8)	3 (10.7)
	T2	24 (58.5)	17 (60.7)
	T3	6 (14.6)	3 (10.7)
	T4	6 (14.6)	4 (14.3)
	Tx	1 (2.4)	1 (3.6)
N-classification, n(%)
	N0	22 (53.7)	14 (50.0)
	N1a	16 (39.0)	11 (39.3)
	N1b	1 (2.4)	1 (3.6)
	N1c	2 (4.8)	2 (7.1)
Clinical Stage, n(%)
(UICC)	I	1 (2.4)	0 (0.0)
	II	20 (48.8)	13 (46.4)
	III	18 (43.9)	14 (50.0)
	IV	2 (4.8)	1 (3.6)
HIV-positive, n(%)		0 (0.0)	0 (0.0)
Initial treatment, n(%)
	RT	1 (2.4)	0 (0.0)
	BSC	1 (2.4)	1 (3.6)
	CCRT	39 (95.1)	27 (96.4)
p16,n(%)
	Positive	38 (92.7)	27 (96.4)
	Negative	3 (7.3)	1 (3.6)
HPV genotype,n(%)
	16	30 (73.1)	22 (78.6)
	Others	4 (9.8)	4 (14.3)
	Negative	7 (17.1)	2 (7.1)
IHC: immunohistochemistry,RT: Radiotherapy
CCRT: Concurrent chemoradiation therapy
BSC: Best supportive care

## Sheet: Table S2
Supplementary Table S2. Identification of HPV genotypes via Sanger sequencing
HPV genotype	n (%)
HPV16	30 (73.1)
HPV18	1 (2.4)
HPV33	1 (2.4)
HPV35	1 (2.4)
HPV58	1 (2.4)
Negative	7 (17.1)

## Sheet: Table S3
Supplementary Table S3. Candidate somatic mutations of patients with ASCC in our cohort
Sample ID	Gene	Chr.	Position	Variant		Transcript ID	CCDS	Amino acid changed	ClinVar	OncoKB
				Ref	Alt					Mutation effect	Oncogenic variants	LEVEL 1	LEVEL 2	LEVEL 3A	LEVEL 3B	LEVEL 4	Highest level
AT-007	PIK3CA	3	178936091	G	A	ENST00000263967	CCDS43171.1	p.E545K	Pathogenic/Likely_pathogenic	Gain-of-function	Oncogenic				Fulvestrant+Alpelisib		LEVEL_3B
AT-010	FBXW7	4	153249384	C	T	ENST00000281708	CCDS3777.1	p.R465H	Likely_pathogenic	Loss-of-function	Likely Oncogenic
AT-013	PIK3CA	3	178936091	G	A	ENST00000263967	CCDS43171.1	p.E545K	Pathogenic/Likely_pathogenic	Gain-of-function	Oncogenic				Fulvestrant+Alpelisib		LEVEL_3B
AT-013	FBXW7	4	153247367	G	C	ENST00000281708	CCDS3777.1	p.R479G	Likely_pathogenic	Likely Loss-of-function	Likely Oncogenic
AT-018	NRAS	1	115258747	C	G	ENST00000369535	CCDS877.1	p.G12A	Pathogenic	Likely Gain-of-function	Likely Oncogenic				Binimetinib,Binimetinib+Ribociclib		LEVEL_3B
AT-019	PIK3CA	3	178921549	T	G	ENST00000263967	CCDS43171.1	p.V344G	Likely_pathogenic	Likely Gain-of-function	Likely Oncogenic				Fulvestrant+Alpelisib		LEVEL_3B
AT-019	EGFR	7	55249028	C	T	ENST00000275493	CCDS5514.1	p.R776C	.	Gain-of-function	Likely Oncogenic
AT-019	ABL1	9	133748348	G	A	ENST00000372348	CCDS35165.1	p.A356T	Pathogenic	Unknown
AT-019	SMARCB1	22	24134002	G	A	ENST00000263121	CCDS13817.1	p.W51*	.	Likely Loss-of-function	Likely Oncogenic					Tazemetostat	LEVEL_4
AT-024	PIK3CA	3	178936091	G	A	ENST00000263967	CCDS43171.1	p.E545K	Pathogenic/Likely_pathogenic	Gain-of-function	Oncogenic				Fulvestrant+Alpelisib		LEVEL_3B
AT-026	VHL	3	10191472	G	A	ENST00000256474	CCDS2597.1	p.V155=	.	Likely Loss-of-function	Likely Oncogenic
AT-026	PIK3CA	3	178916854	G	A	ENST00000263967	CCDS43171.1	p.E81K	Likely_pathogenic	Inconclusive	Inconclusive
AT-026	EGFR	7	55242478	G	A	ENST00000275493	CCDS5514.1	p.A750T	.	Likely Gain-of-function	Likely Oncogenic
AT-026	ABL1	9	133738306	G	A	ENST00000372348	CCDS35165.1	p.E255K	Pathogenic/Likely_pathogenic	Likely Gain-of-function	Likely Oncogenic
AT-026	PTEN	10	89692901	G	A	ENST00000371953	CCDS31238.1	p.G129R	Pathogenic/Likely_pathogenic	Loss-of-function	Oncogenic					GSK2636771,AZD8186	LEVEL_4
AT-026	PTEN	10	89717672	C	T	ENST00000371953	CCDS31238.1	p.R233*	Pathogenic	Likely Loss-of-function	Likely Oncogenic					GSK2636771,AZD8186	LEVEL_4
AT-026	ATM	11	108236047	C	T	ENST00000278616	CCDS31669.1		Likely_benign	Likely Loss-of-function	Likely Oncogenic				Olaparib		LEVEL_3B
AT-026	FLT3	13	28608282	C	T	ENST00000241453	CCDS31953.1	p.V592I	.	Likely Gain-of-function	Likely Oncogenic
AT-026	TP53	17	7578382	G	A	ENST00000269305	CCDS11118.1	p.S183L	Uncertain_significance	Likely Loss-of-function	Likely Oncogenic
AT-026	TP53	17	7578570	G	A	ENST00000269305	CCDS11118.1		.	Unknown
AT-026	SMAD4	18	48603035	C	T	ENST00000342988	CCDS11950.1	p.Q446*	.	Likely Loss-of-function	Likely Oncogenic
AT-033	PIK3CA	3	178916944	AAG	-	ENST00000263967	CCDS43171.1	p.K111del	.	Likely Gain-of-function	Likely Oncogenic				Fulvestrant+Alpelisib		LEVEL_3B
AT-034	PIK3CA	3	178936082	G	A	ENST00000263967	CCDS43171.1	p.E542K	Pathogenic/Likely_pathogenic	Gain-of-function	Oncogenic				Fulvestrant+Alpelisib		LEVEL_3B
AT-035	PTEN	10	89717672	C	T	ENST00000371953	CCDS31238.1	p.R233*	Pathogenic	Likely Loss-of-function	Likely Oncogenic					GSK2636771,AZD8186	LEVEL_4
AT-036	PIK3CA	3	178936082	G	A	ENST00000263967	CCDS43171.1	p.E542K	Pathogenic/Likely_pathogenic	Gain-of-function	Oncogenic				Fulvestrant+Alpelisib		LEVEL_3B
AT-038	PIK3CA	3	178936091	G	A	ENST00000263967	CCDS43171.1	p.E545K	Pathogenic/Likely_pathogenic	Gain-of-function	Oncogenic				Fulvestrant+Alpelisib		LEVEL_3B
AT-039	CDKN2A	9	21971179	G	A	ENST00000498124	CCDS56565.1	p.A60V	Uncertain_significance	Loss-of-function	Likely Oncogenic					Palbociclib,Ribociclib,Abemaciclib	LEVEL_4
AT-039	NOTCH1	9	139399350	C	T	ENST00000277541	CCDS43905.1	p.R1598H	Uncertain_significance	Likely Gain-of-function	Likely Oncogenic
AT-045	FBXW7	4	153247289	G	T	ENST00000281708	CCDS3777.1	p.R505S	Likely_pathogenic	Likely Loss-of-function	Likely Oncogenic
AT-047	PIK3CA	3	178936094	C	A	ENST00000263967	CCDS43171.1	p.Q546K	Pathogenic/Likely_pathogenic	Gain-of-function	Oncogenic				Fulvestrant+Alpelisib		LEVEL_3B

## Sheet: Table S4
Supplementary Table S4. Fraction of actionable mutations linked to molecular targeted drugs in ASCC between Japanese and GENIE cohorts
Our study (n=28)
Mutated gene	Amino acid changed	OncoKB level	n	%	Potential theraputic targeted drugs
PIK3CA	p.E545K	3B	4	0.143	mTOR/AKT/PI3K inhibitors
	p.E542K	3B	2	0.071
	p.Q546K	3B	1	0.036
	p.V344G	3B	1	0.036
	p.K111del	3B	1	0.036
NRAS	p.G12A	3B	1	0.036	MEK inhibitors
ATM	c.8988-5C>T	3B	1	0.036	PARP inhibitors
GENIE (n=159)
Mutated gene	Mutated gene	OncoKB level	n	%	Potential theraputic targeted drugs
PIK3CA	p.E545K	3B	27	0.169811	mTOR/AKT/PI3K inhibitors
	p.E542K	3B	12	0.0754717
	p.E453K	3B	2	0.0125786
	p.E39K	3B	1	0.00628931
	p.E545A	3B	1	0.00628931
	p.E545G	3B	2	0.0125786
	p.H1047R	3B	1	0.00628931
	p.K111N	3B	1	0.00628931
	p.N345S	3B	1	0.00628931
	p.Q546K	3B	1	0.00628931
AKT1	p.E17K	3B	3	0.0188679	AKT inhibitors
ATM	p.R3008Tfs*55	3B	1	0.00628931	PARP inhibitors
BARD1	p.X560_splice	3B	1	0.00628931
BRCA1	p.Q1240*	3B	1	0.00628931
	p.E902*	3B	1	0.00628931
BRCA2	p.Q397*	3B	1	0.00628931
BRIP1	p.Y748*	3B	1	0.00628931
CDK12	p.Q1088*	3B	1	0.00628931
	p.Q547*	3B	1	0.00628931
PALB2	p.E400*	3B	1	0.00628931
	p.E194*	3B	1	0.00628931
ERBB2	p.R678Q	3B	1	0.00628931	Tyrosine kinase inhibitors
	p.I767M	3B	1	0.00628931
	p.S310F	3B	1	0.00628931
FGFR3	p.R248C	3B	1	0.00628931	FGFR inhibitors
KRAS	p.G12C	3B	1	0.00628931	KARS inhibitors
MAP2K1	p.D67N	3B	1	0.00628931	MEK inhibitors
NRAS	p.G13R	3B	1	0.00628931
PTCH1	p.X132_splice	3B	1	0.00628931	Hedgehog signaling pathway inhibitors
	p.Q365*	3B	1	0.00628931
TSC1	p.S410*	3B	1	0.00628931	mTOR inhibitors
TSC2	c.5161-4C>G	3B	1	0.00628931

## Sheet: Table S5
Supplementary Table S5. Candidate somatic mutations of ASCC in the GENIE cohort
Sample ID	PATIENT_ID	Gene	Chr.	Position	Variant		Transcript ID	CCDS	Amino acid changed	ClinVar	OncoKB
					Ref	Alt					Mutation effect	Oncogenic variants	LEVEL 1	LEVEL 2	LEVEL 3A	LEVEL 3B	LEVEL 4	Highest level
GENIE-DFCI-000276-8102	GENIE-DFCI-000276	BRCA1	17	41243830	G	A	ENST00000471181	CCDS11456.2	p.Q1240*	Pathogenic	Likely Loss-of-function	Likely Oncogenic				Olaparib,Talazoparib,Rucaparib,Niraparib		LEVEL_3B
GENIE-DFCI-000276-8102	GENIE-DFCI-000276	EPHA3	3	89259166	C	T	ENST00000336596	CCDS2922.1	p.R104*	.	Likely Loss-of-function	Likely Oncogenic
GENIE-DFCI-000530-8065	GENIE-DFCI-000530	PIK3CA	3	178936091	G	A	ENST00000263967	CCDS43171.1	p.E545K	Pathogenic/Likely_pathogenic	Gain-of-function	Oncogenic				Fulvestrant+Alpelisib		LEVEL_3B
GENIE-DFCI-000530-8065	GENIE-DFCI-000530	NFE2L2	2	178098816	C	G	ENST00000397062	CCDS42782.1	p.D77H	.	Likely Gain-of-function	Likely Oncogenic
GENIE-DFCI-000530-8065	GENIE-DFCI-000530	KMT2D	12	49426694	G	A	ENST00000301067	CCDS44873.1	p.Q3932*	.	Likely Loss-of-function	Likely Oncogenic
GENIE-DFCI-000530-8065	GENIE-DFCI-000530	PTEN	10	89690828	G	GCCAA	ENST00000371953	CCDS31238.1	p.K80Nfs*4	.	Likely Loss-of-function	Likely Oncogenic					GSK2636771,AZD8186	LEVEL_4
GENIE-DFCI-001234-10247	GENIE-DFCI-001234	CDKN2A	9	21971186	G	A	ENST00000498124	CCDS56565.1	p.R58*	Pathogenic	Likely Loss-of-function	Likely Oncogenic					Palbociclib,Ribociclib,Abemaciclib	LEVEL_4
GENIE-DFCI-001234-10247	GENIE-DFCI-001234	NOTCH1	9	139407991	T	C	ENST00000277541	CCDS43905.1	p.X736_splice	.	Likely Loss-of-function	Oncogenic
GENIE-DFCI-001234-10247	GENIE-DFCI-001234	TP53	17	7577138	C	G	ENST00000269305	CCDS11118.1	p.R267P	Conflicting_interpretations_of_pathogenicity	Likely Gain-of-function	Likely Oncogenic
GENIE-DFCI-001234-10247	GENIE-DFCI-001234	KMT2D	12	49425644	G	A	ENST00000301067	CCDS44873.1	p.P2198H	Pathogenic	Unknown
GENIE-DFCI-001234-10247	GENIE-DFCI-001234	KMT2D	12	49445527	G	T	ENST00000301067	CCDS44873.1	p.R4282*	Uncertain_significance	Likely Loss-of-function	Likely Oncogenic
GENIE-DFCI-001408-6538	GENIE-DFCI-001408	PIK3CA	3	178936091	G	A	ENST00000263967	CCDS43171.1	p.E545K	Pathogenic/Likely_pathogenic	Gain-of-function	Oncogenic				Fulvestrant+Alpelisib		LEVEL_3B
GENIE-DFCI-001834-9821	GENIE-DFCI-001834	EZH2	7	148525874	C	A	ENST00000320356	CCDS5891.1	p.E195*	.	Likely Loss-of-function	Likely Oncogenic
GENIE-DFCI-001834-9821	GENIE-DFCI-001834	CREBBP	16	3795318	G	A	ENST00000262367	CCDS10509.1	p.Q1292*	.	Likely Loss-of-function	Likely Oncogenic
GENIE-DFCI-002436-6027	GENIE-DFCI-002436	PIK3CA	3	178936091	G	A	ENST00000263967	CCDS43171.1	p.E545K	Pathogenic/Likely_pathogenic	Gain-of-function	Oncogenic				Fulvestrant+Alpelisib		LEVEL_3B
GENIE-DFCI-002436-6027	GENIE-DFCI-002436	KMT2D	12	49420241	G	A	ENST00000301067	CCDS44873.1	p.Q5170*	.	Likely Loss-of-function	Likely Oncogenic
GENIE-DFCI-003540-1518	GENIE-DFCI-003540	PIK3CA	3	178936091	G	A	ENST00000263967	CCDS43171.1	p.E545K	Pathogenic/Likely_pathogenic	Gain-of-function	Oncogenic				Fulvestrant+Alpelisib		LEVEL_3B
GENIE-DFCI-003540-1518	GENIE-DFCI-003540	EP300	22	41565529	G	A	ENST00000263253	CCDS14010.1	p.D1399N	Likely_pathogenic	Likely Loss-of-function	Likely Oncogenic
GENIE-DFCI-003540-1518	GENIE-DFCI-003540	ID3	1	23885662	C	A	ENST00000374561	CCDS237.1	p.E86*	.	Likely Loss-of-function	Likely Oncogenic
GENIE-DFCI-003540-1518	GENIE-DFCI-003540	NOTCH1	9	139402519	C	A	ENST00000277541	CCDS43905.1	p.Q2057*	.	Likely Loss-of-function	Oncogenic
GENIE-DFCI-003540-1518	GENIE-DFCI-003540	NOTCH2	1	120462975	G	A	ENST00000256646	CCDS908.1	p.R1786*	.	Likely Loss-of-function	Likely Oncogenic
GENIE-DFCI-003681-2547	GENIE-DFCI-003681	TP53	17	7577094	G	A	ENST00000269305	CCDS11118.1	p.R282W	Pathogenic/Likely_pathogenic	Likely Loss-of-function	Likely Oncogenic
GENIE-DFCI-003681-2547	GENIE-DFCI-003681	ATRX	X	76939375	GA	G	ENST00000373344	CCDS14434.1	p.S458Qfs*12	.	Likely Loss-of-function	Likely Oncogenic
GENIE-DFCI-003681-2547	GENIE-DFCI-003681	TET2	4	106196375	A	AT	ENST00000540549	CCDS47120.1	p.M1570Ifs*8	.	Likely Loss-of-function	Likely Oncogenic
GENIE-DFCI-004125-544	GENIE-DFCI-004125	PIK3CA	3	178936082	G	A	ENST00000263967	CCDS43171.1	p.E542K	Pathogenic/Likely_pathogenic	Gain-of-function	Oncogenic				Fulvestrant+Alpelisib		LEVEL_3B
GENIE-DFCI-004125-544	GENIE-DFCI-004125	ERBB3	12	56478854	G	A	ENST00000267101	CCDS31833.1	p.V104M	Likely_pathogenic	Gain-of-function	Oncogenic
GENIE-DFCI-004125-544	GENIE-DFCI-004125	KMT2D	12	49418456	GAATA	G	ENST00000301067	CCDS44873.1	p.L5318Sfs*14	Pathogenic	Likely Loss-of-function	Likely Oncogenic
GENIE-DFCI-005505-2186	GENIE-DFCI-005505	ARID1B	6	157454317	C	T	ENST00000346085	CCDS55072.1	p.Q843*	.	Likely Loss-of-function	Likely Oncogenic
GENIE-DFCI-009049-7689	GENIE-DFCI-009049	PIK3CA	3	178916728	G	A	ENST00000263967	CCDS43171.1	p.E39K	.	Likely Gain-of-function	Likely Oncogenic				Fulvestrant+Alpelisib		LEVEL_3B
GENIE-DFCI-009769-6974	GENIE-DFCI-009769	MTOR	1	11217303	C	T	ENST00000361445	CCDS127.1	p.A1459T	.	Likely Gain-of-function	Likely Oncogenic					Everolimus,Temsirolimus	LEVEL_4
GENIE-DFCI-010563-8922	GENIE-DFCI-010563	NF1	17	29528097	C	T	ENST00000358273	CCDS42292.1	p.Q369*	.	Likely Loss-of-function	Likely Oncogenic					Trametinib,Cobimetinib	LEVEL_4
GENIE-DFCI-010788-9078	GENIE-DFCI-010788	KMT2D	12	49420670	G	A	ENST00000301067	CCDS44873.1	p.R5027*	Pathogenic	Likely Loss-of-function	Likely Oncogenic
GENIE-DFCI-011145-11236	GENIE-DFCI-011145	PIK3CA	3	178928079	G	A	ENST00000263967	CCDS43171.1	p.E453K	Pathogenic	Gain-of-function	Oncogenic				Fulvestrant+Alpelisib		LEVEL_3B
GENIE-DFCI-011145-11236	GENIE-DFCI-011145	FAS	10	90767565	G	C	ENST00000355740	CCDS7393.1	p.E211*	.	Likely Loss-of-function	Likely Oncogenic
GENIE-DFCI-011145-11236	GENIE-DFCI-011145	PIK3CA	3	178936091	G	C	ENST00000263967	CCDS43171.1	p.E545Q	Pathogenic/Likely_pathogenic,_drug_response	Gain-of-function	Oncogenic				Fulvestrant+Alpelisib		LEVEL_3B
GENIE-DFCI-011145-11236	GENIE-DFCI-011145	SMARCA4	19	11107212	G	A	ENST00000429416	CCDS12253.1		.	Likely Loss-of-function	Likely Oncogenic
GENIE-DFCI-011145-11236	GENIE-DFCI-011145	SMARCA4	19	11107221	G	A	ENST00000429416	CCDS12253.1	p.X604_splice	.	Likely Loss-of-function	Likely Oncogenic
GENIE-DFCI-011145-11236	GENIE-DFCI-011145	PALB2	16	23646669	C	A	ENST00000261584	CCDS32406.1	p.E400*	.	Likely Loss-of-function	Likely Oncogenic				Olaparib		LEVEL_3B
GENIE-DFCI-011590-11522	GENIE-DFCI-011590	CYLD	16	50816365	C	G	ENST00000427738	CCDS45482.1	p.S605*	.	Likely Loss-of-function	Likely Oncogenic
GENIE-DFCI-011590-11522	GENIE-DFCI-011590	B2M	15	45003814	G	A	ENST00000558401	CCDS10113.1		.	Likely Loss-of-function	Likely Oncogenic
GENIE-DFCI-011590-11522	GENIE-DFCI-011590	KMT2D	12	49435971	G	A	ENST00000301067	CCDS44873.1	p.E445*	Pathogenic	Likely Loss-of-function	Likely Oncogenic
GENIE-DFCI-011590-11522	GENIE-DFCI-011590	KMT2D	12	49446133	C	A	ENST00000301067	CCDS44873.1	p.G101Efs*7	.	Likely Loss-of-function	Likely Oncogenic
GENIE-DFCI-011590-11522	GENIE-DFCI-011590	KMT2D	12	49448409	C	CT	ENST00000301067	CCDS44873.1	p.Q2004*	.	Likely Loss-of-function	Likely Oncogenic
GENIE-DFCI-011590-11522	GENIE-DFCI-011590	EED	11	85979574	C	T	ENST00000263360	CCDS8273.1	p.R313*	.	Likely Loss-of-function	Likely Oncogenic
GENIE-DFCI-013068-23882	GENIE-DFCI-013068	RB1	13	48936983	C	T	ENST00000267163	CCDS31973.1	p.R251*	Pathogenic	Likely Loss-of-function	Likely Oncogenic
GENIE-DFCI-024455-74909	GENIE-DFCI-024455	CYLD	16	50826555	TA	T	ENST00000427738	CCDS45482.1	p.K764Nfs*12	.	Likely Loss-of-function	Likely Oncogenic
GENIE-DFCI-024455-74909	GENIE-DFCI-024455	PMS2	7	6029587	C	A	ENST00000265849	CCDS5343.1	p.X330_splice	Pathogenic	Likely Loss-of-function	Likely Oncogenic
GENIE-DFCI-034508-88786	GENIE-DFCI-034508	PIK3CA	3	178936091	G	A	ENST00000263967	CCDS43171.1	p.E545K	Pathogenic/Likely_pathogenic	Gain-of-function	Oncogenic				Fulvestrant+Alpelisib		LEVEL_3B
GENIE-DFCI-034508-88786	GENIE-DFCI-034508	CDK12	17	37681093	C	T	ENST00000447079	CCDS11337.1	p.Q1088*	.	Likely Loss-of-function	Likely Oncogenic				Olaparib	Pembrolizumab,Nivolumab,Cemiplimab	LEVEL_3B
GENIE-DFCI-034508-88786	GENIE-DFCI-034508	FBXW7	4	153332949	G	A	ENST00000281708	CCDS3777.1	p.Q3*	.	Likely Loss-of-function	Likely Oncogenic
GENIE-DFCI-034897-74976	GENIE-DFCI-034897	KDM6A	X	44938401	TTTCTC	T	ENST00000377967	CCDS14265.1	p.F984Yfs*2	.	Likely Loss-of-function	Likely Oncogenic
GENIE-DFCI-036835-88674	GENIE-DFCI-036835	KDM6A	X	44879904	C	T	ENST00000377967	CCDS14265.1	p.R165*	Pathogenic	Likely Loss-of-function	Likely Oncogenic
GENIE-DFCI-036835-88674	GENIE-DFCI-036835	AKT1	14	105243045	A	G	ENST00000554581	CCDS9994.1	p.W80R	.	Likely Gain-of-function	Likely Oncogenic
GENIE-DFCI-036835-88674	GENIE-DFCI-036835	MLH1	3	37090087	G	A	ENST00000231790	CCDS2663.1	p.R659Q	Conflicting_interpretations_of_pathogenicity	Unknown	Likely Oncogenic
GENIE-DFCI-036835-88674	GENIE-DFCI-036835	NOTCH1	9	139396944	C	T	ENST00000277541	CCDS43905.1		Conflicting_interpretations_of_pathogenicity	Likely Loss-of-function	Likely Oncogenic
GENIE-DFCI-036835-88674	GENIE-DFCI-036835	KMT2D	12	49436922	C	G	ENST00000301067	CCDS44873.1	p.E1881*	.	Likely Loss-of-function	Likely Oncogenic
GENIE-DFCI-037242-116471	GENIE-DFCI-037242	FANCC	9	97864105	C	A	ENST00000289081	CCDS35071.1	p.E521*	.	Likely Loss-of-function	Likely Oncogenic
GENIE-DFCI-037242-116471	GENIE-DFCI-037242	PTCH1	9	98248157	C	T	ENST00000331920	CCDS6714.1	p.X132_splice	Conflicting_interpretations_of_pathogenicity	Likely Loss-of-function	Likely Oncogenic				Sonidegib		LEVEL_3B
GENIE-DFCI-037987-61450	GENIE-DFCI-037987	EP300	22	41566474	C	A	ENST00000263253	CCDS14010.1	p.H1451N	.	Likely Loss-of-function	Likely Oncogenic
GENIE-DFCI-037987-61450	GENIE-DFCI-037987	DIS3	13	73350235	G	T	ENST00000377767	CCDS9447.1		.	Likely Loss-of-function	Likely Oncogenic
GENIE-DFCI-037987-61450	GENIE-DFCI-037987	NOTCH1	9	139405262	G	T	ENST00000277541	CCDS43905.1		.	Likely Loss-of-function	Likely Oncogenic
GENIE-DFCI-039041-234082	GENIE-DFCI-039041	PIK3CA	3	178936091	G	A	ENST00000263967	CCDS43171.1	p.E545K	Pathogenic/Likely_pathogenic	Gain-of-function	Oncogenic				Fulvestrant+Alpelisib		LEVEL_3B
GENIE-DFCI-039041-234082	GENIE-DFCI-039041	FBXW7	4	153247289	G	C	ENST00000281708	CCDS3777.1	p.R505G	Likely_pathogenic	Likely Loss-of-function	Likely Oncogenic
GENIE-DFCI-039041-234082	GENIE-DFCI-039041	NSD1	5	176637208	C	T	ENST00000439151	CCDS4412.1	p.Q1092*	.	Likely Loss-of-function	Likely Oncogenic
GENIE-DFCI-039041-234082	GENIE-DFCI-039041	NSD1	5	176638674	C	T	ENST00000439151	CCDS4412.1	p.S1183C	Pathogenic	Unknown
GENIE-DFCI-049832-218945	GENIE-DFCI-049832	PIK3CA	3	178936091	G	A	ENST00000263967	CCDS43171.1	p.E545K	Pathogenic/Likely_pathogenic	Gain-of-function	Oncogenic				Fulvestrant+Alpelisib		LEVEL_3B
GENIE-DFCI-049832-218945	GENIE-DFCI-049832	STAG2	X	123179197	C	T	ENST00000218089	CCDS43990.1	p.R216*	.	Likely Loss-of-function	Likely Oncogenic
GENIE-DFCI-053414-218951	GENIE-DFCI-053414	ASXL1	20	31021250	C	T	ENST00000375687	CCDS13201.1	p.R417*	Uncertain_significance	Likely Loss-of-function	Likely Oncogenic
GENIE-DFCI-078977-266026	GENIE-DFCI-078977	PIK3CA	3	178936091	G	A	ENST00000263967	CCDS43171.1	p.E545K	Pathogenic/Likely_pathogenic	Gain-of-function	Oncogenic				Fulvestrant+Alpelisib		LEVEL_3B
GENIE-DFCI-078977-266026	GENIE-DFCI-078977	PIK3CA	3	178916936	G	A	ENST00000263967	CCDS43171.1	p.R108H	Pathogenic	Gain-of-function	Oncogenic				Fulvestrant+Alpelisib		LEVEL_3B
GENIE-DFCI-078977-266026	GENIE-DFCI-078977	NF1	17	30302712	G	T	ENST00000358273	CCDS42292.1		.	Likely Loss-of-function	Likely Oncogenic					Trametinib,Cobimetinib	LEVEL_4
GENIE-DFCI-078977-266026	GENIE-DFCI-078977	ATRX	X	76949357	CTAA	C	ENST00000373344	CCDS14434.1	p.F146_R147delins*	.	Likely Loss-of-function	Likely Oncogenic
GENIE-DFCI-078977-266026	GENIE-DFCI-078977	KMT2D	12	49434682	C	A	ENST00000301067	CCDS44873.1	p.E2291*	.	Likely Loss-of-function	Likely Oncogenic
GENIE-DFCI-089555-266190	GENIE-DFCI-089555	CYLD	16	50827513	T	TA	ENST00000427738	CCDS45482.1	p.Y803*	.	Likely Loss-of-function	Likely Oncogenic
GENIE-DFCI-089555-266190	GENIE-DFCI-089555	APC	5	112176863	C	T	ENST00000457016	CCDS4107.1	p.R1858*	Pathogenic	Likely Loss-of-function	Likely Oncogenic
GENIE-DFCI-089555-266190	GENIE-DFCI-089555	NOTCH2	1	120502120	T	TA	ENST00000256646	CCDS908.1	p.N641*	.	Likely Loss-of-function	Likely Oncogenic
GENIE-DFCI-089831-299175	GENIE-DFCI-089831	BLM	15	91328146	G	C	ENST00000355112	CCDS10363.1		.	Likely Loss-of-function	Likely Oncogenic
GENIE-DFCI-090141-266220	GENIE-DFCI-090141	PIK3CA	3	178936092	A	C	ENST00000263967	CCDS43171.1	p.E545A	.	Gain-of-function	Oncogenic				Fulvestrant+Alpelisib		LEVEL_3B
GENIE-DFCI-090141-266220	GENIE-DFCI-090141	MTOR	1	11184573	G	T	ENST00000361445	CCDS127.1	p.S2215Y	Pathogenic/Likely_pathogenic	Gain-of-function	Likely Oncogenic					Everolimus,Temsirolimus	LEVEL_4
GENIE-DFCI-090163-266254	GENIE-DFCI-090163	CYLD	16	50815298	C	T	ENST00000427738	CCDS45482.1	p.Q554*	.	Likely Loss-of-function	Likely Oncogenic
GENIE-DFCI-090163-266254	GENIE-DFCI-090163	KMT2D	12	121432032	C	T	ENST00000301067	CCDS44873.1	p.R4455C	Pathogenic	Unknown
GENIE-DFCI-090863-332782	GENIE-DFCI-090863	PIK3CA	3	178936091	G	A	ENST00000263967	CCDS43171.1	p.E545K	Pathogenic/Likely_pathogenic	Gain-of-function	Oncogenic				Fulvestrant+Alpelisib		LEVEL_3B
GENIE-DFCI-090863-332782	GENIE-DFCI-090863	TP53	17	7578403	C	A	ENST00000269305	CCDS11118.1	p.C176F	Likely_pathogenic	Loss-of-function	Likely Oncogenic
GENIE-DFCI-092206-350817	GENIE-DFCI-092206	TP53	17	7577538	C	T	ENST00000269305	CCDS11118.1	p.R248Q	Pathogenic	Likely Loss-of-function	Likely Oncogenic
GENIE-DFCI-092206-350817	GENIE-DFCI-092206	CDKN2A	9	21971186	G	A	ENST00000498124	CCDS56565.1	p.R58*	Pathogenic	Likely Loss-of-function	Likely Oncogenic					Palbociclib,Ribociclib,Abemaciclib	LEVEL_4
GENIE-DFCI-092206-350817	GENIE-DFCI-092206	TP53	17	7579415	C	T	ENST00000269305	CCDS11118.1	p.W91*	.	Likely Loss-of-function	Likely Oncogenic
GENIE-DFCI-092206-350817	GENIE-DFCI-092206	CDKN2A	9	21971108	C	T	ENST00000498124	CCDS56565.1	p.D84N	Conflicting_interpretations_of_pathogenicity	Loss-of-function	Likely Oncogenic					Palbociclib,Ribociclib,Abemaciclib	LEVEL_4
GENIE-DFCI-092206-350817	GENIE-DFCI-092206	NOTCH1	9	139396445	C	A	ENST00000277541	CCDS43905.1		.	Likely Loss-of-function	Likely Oncogenic
GENIE-DFCI-098692-571854	GENIE-DFCI-098692	SOX9	17	70119120	C	T	ENST00000245479	CCDS11689.1		Conflicting_interpretations_of_pathogenicity	Likely Loss-of-function	Likely Oncogenic
GENIE-DFCI-098692-571854	GENIE-DFCI-098692	FBXW7	4	153247289	G	T	ENST00000281708	CCDS3777.1	p.R505S	Likely_pathogenic	Likely Loss-of-function	Likely Oncogenic
GENIE-DFCI-098692-571854	GENIE-DFCI-098692	PHF6	X	133551319	C	T	ENST00000332070	CCDS14639.1	p.R319*	Pathogenic	Likely Loss-of-function	Likely Oncogenic
GENIE-DFCI-110678-526497	GENIE-DFCI-110678	AKT1	14	105246551	C	T	ENST00000554581	CCDS9994.1	p.E17K	Uncertain_significance	Gain-of-function	Oncogenic				AZD5363		LEVEL_3B
GENIE-DFCI-110678-526497	GENIE-DFCI-110678	PIK3CA	3	178928079	G	A	ENST00000263967	CCDS43171.1	p.E453K	Pathogenic	Gain-of-function	Oncogenic				Fulvestrant+Alpelisib		LEVEL_3B
GENIE-DFCI-110678-526497	GENIE-DFCI-110678	MAP3K1	5	56183234	C	T	ENST00000399503	CCDS43318.1	p.Q1382*	.	Likely Loss-of-function	Likely Oncogenic
GENIE-DFCI-112699-437182	GENIE-DFCI-112699	PIK3CA	3	178936091	G	A	ENST00000263967	CCDS43171.1	p.E545K	Pathogenic/Likely_pathogenic	Gain-of-function	Oncogenic				Fulvestrant+Alpelisib		LEVEL_3B
GENIE-DFCI-112699-437182	GENIE-DFCI-112699	KMT2D	12	49425839	G	A	ENST00000301067	CCDS44873.1	p.Q4217*	.	Likely Loss-of-function	Likely Oncogenic
GENIE-DFCI-118391-950554	GENIE-DFCI-118391	PIK3CA	3	10127509	C	T	ENST00000263967	CCDS43171.1	p.E542K	.	Gain-of-function	Oncogenic				Fulvestrant+Alpelisib		LEVEL_3B
GENIE-DFCI-118391-950554	GENIE-DFCI-118391	FANCD2	3	178936082	G	A	ENST00000287647	CCDS2595.1	p.Q1080*	Pathogenic/Likely_pathogenic	Likely Loss-of-function	Likely Oncogenic
GENIE-DFCI-120444-1304478	GENIE-DFCI-120444	PIK3CA	3	178936082	G	A	ENST00000263967	CCDS43171.1	p.E542K	Pathogenic/Likely_pathogenic	Gain-of-function	Oncogenic				Fulvestrant+Alpelisib		LEVEL_3B
GENIE-DFCI-120444-1304478	GENIE-DFCI-120444	NOTCH1	9	139396804	C	T	ENST00000277541	CCDS43905.1	p.W1768*	.	Likely Loss-of-function	Oncogenic
GENIE-DFCI-132155-1358723	GENIE-DFCI-132155	ASXL1	20	31022441	A	AG	ENST00000375687	CCDS13201.1	p.G646Wfs*12	Pathogenic/Likely_pathogenic	Likely Loss-of-function	Likely Oncogenic
GENIE-DFCI-132155-1358723	GENIE-DFCI-132155	NPM1	5	170818703	C	T	ENST00000296930	CCDS4376.1		.	Likely Loss-of-function	Likely Oncogenic
GENIE-DFCI-132155-1358723	GENIE-DFCI-132155	CTCF	16	67645847	C	T	ENST00000264010	CCDS10841.1		.	Likely Loss-of-function	Likely Oncogenic
GENIE-DFCI-132155-1358723	GENIE-DFCI-132155	EP300	22	41562648	AG	A	ENST00000263253	CCDS14010.1	p.E1285Kfs*18	.	Likely Loss-of-function	Likely Oncogenic
GENIE-DFCI-132155-1358723	GENIE-DFCI-132155	EP300	22	41568656	G	T	ENST00000263253	CCDS14010.1	p.E1536*	.	Likely Loss-of-function	Likely Oncogenic
GENIE-DFCI-136039-1469714	GENIE-DFCI-136039	PTEN	10	89711893	C	T	ENST00000371953	CCDS31238.1	p.Q171*	Pathogenic	Likely Loss-of-function	Likely Oncogenic					GSK2636771,AZD8186	LEVEL_4
GENIE-DFCI-136039-1469714	GENIE-DFCI-136039	APC	5	112173917	C	T	ENST00000457016	CCDS4107.1	p.R876*	Pathogenic	Likely Loss-of-function	Likely Oncogenic
GENIE-DFCI-136039-1469714	GENIE-DFCI-136039	NBN	8	90960127	A	C	ENST00000265433	CCDS6249.1		.	Likely Loss-of-function	Likely Oncogenic
GENIE-DFCI-136039-1469714	GENIE-DFCI-136039	NF1	17	29679272	C	G	ENST00000358273	CCDS42292.1		Uncertain_significance	Likely Loss-of-function	Likely Oncogenic					Trametinib,Cobimetinib	LEVEL_4
GENIE-DFCI-136039-1469714	GENIE-DFCI-136039	NSD1	5	176700744	C	T	ENST00000439151	CCDS4412.1	p.R1861*	Pathogenic	Likely Loss-of-function	Likely Oncogenic
GENIE-DFCI-136992-1304467	GENIE-DFCI-136992	NRAS	1	115258745	C	G	ENST00000369535	CCDS877.1	p.G13R	Pathogenic/Likely_pathogenic	Likely Gain-of-function	Likely Oncogenic				Binimetinib,Binimetinib+Ribociclib		LEVEL_3B
GENIE-DFCI-136992-1304467	GENIE-DFCI-136992	BRCA1	17	41244844	C	A	ENST00000471181	CCDS11456.2	p.E902*	.	Likely Loss-of-function	Likely Oncogenic				Olaparib,Talazoparib,Rucaparib,Niraparib		LEVEL_3B
GENIE-DFCI-137871-1358852	GENIE-DFCI-137871	NF2	22	30077422	C	T	ENST00000338641	CCDS13861.1		Likely_benign	Likely Loss-of-function	Likely Oncogenic
GENIE-DFCI-137871-1358852	GENIE-DFCI-137871	TSC2	16	2112580	C	T	ENST00000219476	CCDS10458.1		Conflicting_interpretations_of_pathogenicity	Likely Loss-of-function	Likely Oncogenic				Everolimus		LEVEL_3B
GENIE-DFCI-143026-1302592	GENIE-DFCI-143026	PIK3CA	3	178936091	G	A	ENST00000263967	CCDS43171.1	p.E545K	Pathogenic/Likely_pathogenic	Gain-of-function	Oncogenic				Fulvestrant+Alpelisib		LEVEL_3B
GENIE-DFCI-151686-1672207	GENIE-DFCI-151686	NOTCH1	9	139405192	G	A	ENST00000277541	CCDS43905.1	p.Q885*	.	Likely Loss-of-function	Oncogenic
GENIE-DFCI-171003-1729394	GENIE-DFCI-171003	TP53	17	7578263	G	A	ENST00000269305	CCDS11118.1	p.R196*	Pathogenic	Likely Loss-of-function	Likely Oncogenic
GENIE-DFCI-174014-1525881	GENIE-DFCI-174014	TP53	17	7577090	C	G	ENST00000269305	CCDS11118.1	p.R248Q	Uncertain_significance	Likely Loss-of-function	Likely Oncogenic
GENIE-DFCI-174014-1525881	GENIE-DFCI-174014	TP53	17	7577538	C	T	ENST00000269305	CCDS11118.1	p.R283P	Pathogenic	Likely Loss-of-function	Likely Oncogenic
GENIE-DFCI-174014-1525881	GENIE-DFCI-174014	CASP8	2	202149751	C	T	ENST00000358485	CCDS42798.1	p.Q398*	.	Likely Loss-of-function	Likely Oncogenic
GENIE-DFCI-174014-1525881	GENIE-DFCI-174014	SH2B3	12	111885633	T	C	ENST00000341259	CCDS9153.1	p.X470_splice	.	Likely Loss-of-function	Likely Oncogenic
GENIE-DFCI-174014-1525881	GENIE-DFCI-174014	SMAD4	18	48575102	G	A	ENST00000342988	CCDS11950.1	p.W99*	.	Likely Loss-of-function	Likely Oncogenic
GENIE-DFCI-174113-1615415	GENIE-DFCI-174113	JAK2	9	5073770	G	T	ENST00000381652	CCDS6457.1	p.V617F	Pathogenic	Gain-of-function	Oncogenic
GENIE-DFCI-174113-1615415	GENIE-DFCI-174113	PTEN	10	89717615	C	T	ENST00000371953	CCDS31238.1	p.Q214*	Pathogenic	Likely Loss-of-function	Likely Oncogenic					GSK2636771,AZD8186	LEVEL_4
GENIE-DFCI-174113-1615415	GENIE-DFCI-174113	MAPK1	22	22127164	C	T	ENST00000215832	CCDS13795.1	p.E322K	Likely_pathogenic	Gain-of-function	Likely Oncogenic
GENIE-DFCI-174113-1615415	GENIE-DFCI-174113	ERCC5	13	103524611	GA	G	ENST00000355739	CCDS32004.1	p.K917Nfs*65	Pathogenic	Unknown
GENIE-DFCI-174113-1615415	GENIE-DFCI-174113	SDHAF2	11	61205110	C	G	ENST00000301761	CCDS8007.1	p.S17*	.	Likely Loss-of-function	Likely Oncogenic
GENIE-JHU-00856-01050	GENIE-JHU-00856	PIK3CA	3	178936091	G	A	ENST00000263967	CCDS43171.1	p.E545K	Pathogenic/Likely_pathogenic	Gain-of-function	Oncogenic				Fulvestrant+Alpelisib		LEVEL_3B
GENIE-JHU-00856-01050	GENIE-JHU-00856	FBXW7	4	153258986	G	A	ENST00000281708	CCDS3777.1	p.Q277*	.	Likely Loss-of-function	Likely Oncogenic
GENIE-MDA-1800-3650	GENIE-MDA-1800	APC	5	112173917	C	T	ENST00000457016	CCDS4107.1	p.R876*	Pathogenic	Likely Loss-of-function	Likely Oncogenic
GENIE-MDA-3109-5628	GENIE-MDA-3109	APC	5	112175211	TAAAAG	T	ENST00000457016	CCDS4107.1	p.E1309Dfs*4	Pathogenic	Likely Loss-of-function	Likely Oncogenic
GENIE-MDA-3109-5628	GENIE-MDA-3109	PTEN	10	89717672	C	T	ENST00000371953	CCDS31238.1	p.R233*	Pathogenic	Likely Loss-of-function	Likely Oncogenic					GSK2636771,AZD8186	LEVEL_4
GENIE-MDA-3109-5628	GENIE-MDA-3109	TP53	17	7577538	C	T	ENST00000269305	CCDS11118.1	p.R248Q	Pathogenic	Likely Loss-of-function	Likely Oncogenic
GENIE-MDA-3109-5628	GENIE-MDA-3109	PIK3CA	3	178936082	G	A	ENST00000263967	CCDS43171.1	p.E542K	Pathogenic/Likely_pathogenic	Gain-of-function	Oncogenic				Fulvestrant+Alpelisib		LEVEL_3B
GENIE-MDA-3778-6488	GENIE-MDA-3778	PTEN	10	89692904	C	G	ENST00000371953	CCDS31238.1	p.R130G	Pathogenic	Loss-of-function	Oncogenic					GSK2636771,AZD8186	LEVEL_4
GENIE-MDA-4108-7189	GENIE-MDA-4108	PIK3CA	3	178936091	G	A	ENST00000263967	CCDS43171.1	p.E545K	Pathogenic/Likely_pathogenic	Gain-of-function	Oncogenic				Fulvestrant+Alpelisib		LEVEL_3B
GENIE-MDA-4497-16101	GENIE-MDA-4497	TP53	17	7577538	C	T	ENST00000269305	CCDS11118.1	p.R248Q	Pathogenic	Likely Loss-of-function	Likely Oncogenic
GENIE-MDA-4497-16101	GENIE-MDA-4497	KRAS	12	25380277	G	T	ENST00000256078	CCDS8703.1	p.Q61K	Pathogenic	Likely Gain-of-function	Likely Oncogenic					Trametinib,Cobimetinib,Binimetinib	LEVEL_4
GENIE-MDA-4497-16101	GENIE-MDA-4497	SMAD4	18	48591918	C	T	ENST00000342988	CCDS11950.1	p.R361C	Pathogenic	Loss-of-function	Likely Oncogenic
GENIE-MDA-4758-11743	GENIE-MDA-4758	PIK3CA	3	178936082	G	A	ENST00000263967	CCDS43171.1	p.E542K	Pathogenic/Likely_pathogenic	Gain-of-function	Oncogenic				Fulvestrant+Alpelisib		LEVEL_3B
GENIE-MDA-5988-17036	GENIE-MDA-5988	PIK3CA	3	178936091	G	A	ENST00000263967	CCDS43171.1	p.E545K	Pathogenic/Likely_pathogenic	Gain-of-function	Oncogenic				Fulvestrant+Alpelisib		LEVEL_3B
GENIE-MDA-6645-17889	GENIE-MDA-6645	ATM	11	108236083	G	GA	ENST00000278616	CCDS31669.1	p.R3008Tfs*55	Pathogenic	Likely Loss-of-function	Likely Oncogenic				Olaparib		LEVEL_3B
GENIE-MSK-P-0000217-T01-IM3	GENIE-MSK-P-0000217	PIK3CA	3	178936091	G	A	ENST00000263967	CCDS43171.1	p.E545K	Pathogenic/Likely_pathogenic	Gain-of-function	Oncogenic				Fulvestrant+Alpelisib		LEVEL_3B
GENIE-MSK-P-0000217-T01-IM3	GENIE-MSK-P-0000217	KMT2C	7	152055756	G	A	ENST00000262189	CCDS5931.1	p.R56*	.	Likely Loss-of-function	Likely Oncogenic
GENIE-MSK-P-0000217-T01-IM3	GENIE-MSK-P-0000217	KDM6A	X	44918276	C	T	ENST00000377967	CCDS14265.1	p.Q301*	.	Likely Loss-of-function	Likely Oncogenic
GENIE-MSK-P-0000217-T01-IM3	GENIE-MSK-P-0000217	KMT2C	7	152009032	C	T	ENST00000262189	CCDS5931.1	p.X197_splice	.	Likely Loss-of-function	Likely Oncogenic
GENIE-MSK-P-0000325-T01-IM3	GENIE-MSK-P-0000325	KMT2D	12	49432651	G	A	ENST00000301067	CCDS44873.1	p.R2830*	Pathogenic	Likely Loss-of-function	Likely Oncogenic
GENIE-MSK-P-0000575-T01-IM3	GENIE-MSK-P-0000575	TP53	17	7577121	G	A	ENST00000269305	CCDS11118.1	p.R273C	Pathogenic/Likely_pathogenic	Likely Loss-of-function	Likely Oncogenic
GENIE-MSK-P-0000575-T01-IM3	GENIE-MSK-P-0000575	PTEN	10	89692905	G	A	ENST00000371953	CCDS31238.1	p.R130Q	Pathogenic	Loss-of-function	Likely Oncogenic					GSK2636771,AZD8186	LEVEL_4
GENIE-MSK-P-0000575-T01-IM3	GENIE-MSK-P-0000575	EP300	22	41565529	G	A	ENST00000263253	CCDS14010.1	p.D1399N	Likely_pathogenic	Likely Loss-of-function	Likely Oncogenic
GENIE-MSK-P-0001030-T01-IM3	GENIE-MSK-P-0001030	CREBBP	16	3807905	A	ATGTCTTG	ENST00000262367	CCDS10509.1	p.S1172Qfs*7	.	Likely Loss-of-function	Likely Oncogenic
GENIE-MSK-P-0001511-T01-IM3	GENIE-MSK-P-0001511	CREBBP	16	3788617	C	T	ENST00000262367	CCDS10509.1	p.R1446H	Likely_pathogenic	Likely Loss-of-function	Likely Oncogenic
GENIE-MSK-P-0001619-T01-IM3	GENIE-MSK-P-0001619	PIK3CA	3	178936091	G	A	ENST00000263967	CCDS43171.1	p.E545K	Pathogenic/Likely_pathogenic	Gain-of-function	Oncogenic				Fulvestrant+Alpelisib		LEVEL_3B
GENIE-MSK-P-0002092-T01-IM3	GENIE-MSK-P-0002092	BAP1	3	52438566	G	A	ENST00000460680	CCDS2853.1	p.R385*	Pathogenic	Likely Loss-of-function	Likely Oncogenic
GENIE-MSK-P-0002092-T01-IM3	GENIE-MSK-P-0002092	EP300	22	41568668	G	A	ENST00000263253	CCDS14010.1	p.X1539_splice	.	Likely Loss-of-function	Likely Oncogenic
GENIE-MSK-P-0002092-T01-IM3	GENIE-MSK-P-0002092	PMS1	2	190708783	C	T	ENST00000441310	CCDS2302.1	p.Q226*	.	Likely Loss-of-function	Likely Oncogenic
GENIE-MSK-P-0002162-T01-IM3	GENIE-MSK-P-0002162	PIK3CA	3	178936082	G	A	ENST00000263967	CCDS43171.1	p.E542K	Pathogenic/Likely_pathogenic	Gain-of-function	Oncogenic				Fulvestrant+Alpelisib		LEVEL_3B
GENIE-MSK-P-0002162-T01-IM3	GENIE-MSK-P-0002162	STK11	19	1219413	G	C	ENST00000326873	CCDS45896.1	p.X155_splice	.	Likely Loss-of-function	Likely Oncogenic
GENIE-MSK-P-0004111-T01-IM5	GENIE-MSK-P-0004111	PTEN	10	89717624	G	T	ENST00000371953	CCDS31238.1	p.V217F	.	Likely Loss-of-function	Likely Oncogenic					GSK2636771,AZD8186	LEVEL_4
GENIE-MSK-P-0004741-T01-IM5	GENIE-MSK-P-0004741	PIK3CA	3	178936082	G	A	ENST00000263967	CCDS43171.1	p.E542K	Pathogenic/Likely_pathogenic	Gain-of-function	Oncogenic				Fulvestrant+Alpelisib		LEVEL_3B
GENIE-MSK-P-0004741-T01-IM5	GENIE-MSK-P-0004741	NF1	17	29576048	C	T	ENST00000358273	CCDS42292.1	p.Q1341*	Pathogenic	Likely Loss-of-function	Likely Oncogenic					Trametinib,Cobimetinib	LEVEL_4
GENIE-MSK-P-0004741-T01-IM5	GENIE-MSK-P-0004741	BARD1	2	215610579	C	A	ENST00000260947	CCDS2397.1	p.X560_splice	.	Likely Loss-of-function	Likely Oncogenic				Olaparib		LEVEL_3B
GENIE-MSK-P-0004741-T01-IM5	GENIE-MSK-P-0004741	EED	11	85989440	G	C	ENST00000263360	CCDS8273.1	p.X400_splice	.	Likely Loss-of-function	Likely Oncogenic
GENIE-MSK-P-0004741-T01-IM5	GENIE-MSK-P-0004741	RYBP	3	72428424	TC	T	ENST00000477973		p.N195Ifs*13	.	Likely Loss-of-function	Likely Oncogenic
GENIE-MSK-P-0005203-T01-IM5	GENIE-MSK-P-0005203	CREBBP	16	3788617	C	T	ENST00000262367	CCDS10509.1	p.R1446H	Likely_pathogenic	Likely Loss-of-function	Likely Oncogenic
GENIE-MSK-P-0005594-T01-IM5	GENIE-MSK-P-0005594	AMER1	X	63411063	C	A	ENST00000330258	CCDS14377.2	p.E702*	.	Likely Loss-of-function	Likely Oncogenic
GENIE-MSK-P-0005594-T01-IM5	GENIE-MSK-P-0005594	PARK2	6	162864368	C	A	ENST00000366898	CCDS5281.1	p.E49*	.	Likely Loss-of-function	Likely Oncogenic
GENIE-MSK-P-0005728-T01-IM5	GENIE-MSK-P-0005728	PIK3CA	3	178936091	G	A	ENST00000263967	CCDS43171.1	p.E545K	Pathogenic/Likely_pathogenic	Gain-of-function	Oncogenic				Fulvestrant+Alpelisib		LEVEL_3B
GENIE-MSK-P-0005728-T01-IM5	GENIE-MSK-P-0005728	KRAS	12	25398284	C	G	ENST00000256078	CCDS8703.1	p.G12A	Pathogenic/Likely_pathogenic	Gain-of-function	Oncogenic					Trametinib,Cobimetinib,Binimetinib	LEVEL_4
GENIE-MSK-P-0006069-T01-IM5	GENIE-MSK-P-0006069	PIK3CA	3	178936094	C	A	ENST00000263967	CCDS43171.1	p.Q546K	Pathogenic/Likely_pathogenic	Gain-of-function	Oncogenic				Fulvestrant+Alpelisib		LEVEL_3B
GENIE-MSK-P-0006246-T02-IM5	GENIE-MSK-P-0006246	PIK3CA	3	178936082	G	A	ENST00000263967	CCDS43171.1	p.E542K	Pathogenic/Likely_pathogenic	Gain-of-function	Oncogenic				Fulvestrant+Alpelisib		LEVEL_3B
GENIE-MSK-P-0006246-T02-IM5	GENIE-MSK-P-0006246	DICER1	14	95562204	G	A	ENST00000526495	CCDS9931.1	p.Q1685*	Pathogenic	Likely Loss-of-function	Likely Oncogenic
GENIE-MSK-P-0006251-T01-IM5	GENIE-MSK-P-0006251	NFE2L2	2	178098960	C	A	ENST00000397062	CCDS42782.1	p.D29Y	Likely_pathogenic	Likely Gain-of-function	Likely Oncogenic
GENIE-MSK-P-0006251-T01-IM5	GENIE-MSK-P-0006251	HLA-A	6	29910355	C	CTCGT	ENST00000396634	CCDS34373.1	p.L10Vfs*90	.	Likely Loss-of-function	Likely Oncogenic
GENIE-MSK-P-0006251-T01-IM5	GENIE-MSK-P-0006251	SUZ12	17	30320283	AG	A	ENST00000322652	CCDS11270.1	p.D409Ifs*18	.	Likely Loss-of-function	Likely Oncogenic
GENIE-MSK-P-0006682-T01-IM5	GENIE-MSK-P-0006682	PIK3CA	3	178936091	G	A	ENST00000263967	CCDS43171.1	p.E545K	Pathogenic/Likely_pathogenic	Gain-of-function	Oncogenic				Fulvestrant+Alpelisib		LEVEL_3B
GENIE-MSK-P-0006682-T02-IM6	GENIE-MSK-P-0006682	PIK3CA	3	178916936	G	A	ENST00000263967	CCDS43171.1	p.E545K	Pathogenic	Gain-of-function	Oncogenic				Fulvestrant+Alpelisib		LEVEL_3B
GENIE-MSK-P-0006682-T02-IM6	GENIE-MSK-P-0006682	ERCC4	16	14038581	G	T	ENST00000311895	CCDS32390.1	p.E636*	.	Likely Loss-of-function	Likely Oncogenic
GENIE-MSK-P-0006682-T02-IM6	GENIE-MSK-P-0006682	TET2	4	106190870	G	A	ENST00000540549	CCDS47120.1	p.R1383K	.	Likely Loss-of-function	Likely Oncogenic
GENIE-MSK-P-0006767-T01-IM5	GENIE-MSK-P-0006767	TP53	17	7577099	C	T	ENST00000269305	CCDS11118.1	p.R280K	Conflicting_interpretations_of_pathogenicity	Loss-of-function	Oncogenic
GENIE-MSK-P-0006767-T01-IM5	GENIE-MSK-P-0006767	TGFBR2	3	30715721	G	A	ENST00000359013	CCDS33727.1	p.R485H	Pathogenic	Unknown
GENIE-MSK-P-0010591-T01-IM5	GENIE-MSK-P-0010591	KMT2D	12	49416062	C	T	ENST00000301067	CCDS44873.1	p.X5471_splice	.	Likely Loss-of-function	Likely Oncogenic
GENIE-MSK-P-0010591-T01-IM5	GENIE-MSK-P-0010591	FAT1	4	187557927	G	A	ENST00000441802	CCDS47177.1	p.R1262*	.	Likely Loss-of-function	Likely Oncogenic
GENIE-MSK-P-0010591-T01-IM5	GENIE-MSK-P-0010591	EP300	22	41572831	G	T	ENST00000263253	CCDS14010.1	p.E1706*	.	Likely Loss-of-function	Likely Oncogenic
GENIE-MSK-P-0010591-T01-IM5	GENIE-MSK-P-0010591	STK11	19	1218423	C	T	ENST00000326873	CCDS45896.1	p.Q100*	.	Likely Loss-of-function	Likely Oncogenic
GENIE-MSK-P-0010591-T01-IM5	GENIE-MSK-P-0010591	NF2	22	30069435	G	T	ENST00000338641	CCDS13861.1	p.E434*	.	Likely Loss-of-function	Likely Oncogenic
GENIE-MSK-P-0010591-T01-IM5	GENIE-MSK-P-0010591	NOTCH1	9	139400303	CG	C	ENST00000277541	CCDS43905.1	p.D1348Efs*97	.	Likely Loss-of-function	Oncogenic
GENIE-MSK-P-0010591-T01-IM5	GENIE-MSK-P-0010591	NOTCH2	1	120497810	CAG	C	ENST00000256646	CCDS908.1	p.C691Sfs*51	.	Likely Loss-of-function	Likely Oncogenic
GENIE-MSK-P-0011102-T01-IM5	GENIE-MSK-P-0011102	ERBB2	17	37879658	G	A	ENST00000269571	CCDS32642.1	p.R678Q	Likely_pathogenic	Gain-of-function	Oncogenic				Ado-Trastuzumab Emtansine,Neratinib		LEVEL_3B
GENIE-MSK-P-0011102-T01-IM5	GENIE-MSK-P-0011102	PTEN	10	89692904	C	T	ENST00000371953	CCDS31238.1	p.R130*	Pathogenic	Loss-of-function	Oncogenic					GSK2636771,AZD8186	LEVEL_4
GENIE-MSK-P-0013373-T01-IM5	GENIE-MSK-P-0013373	PIK3CA	3	178952085	A	G	ENST00000263967	CCDS43171.1	p.H1047R	Pathogenic	Gain-of-function	Oncogenic				Fulvestrant+Alpelisib		LEVEL_3B
GENIE-MSK-P-0013373-T01-IM5	GENIE-MSK-P-0013373	KMT2D	12	49440430	T	TG	ENST00000301067	CCDS44873.1	p.L1461Tfs*30	.	Likely Loss-of-function	Likely Oncogenic
GENIE-MSK-P-0013373-T01-IM5	GENIE-MSK-P-0013373	RUNX1	21	36252837	TTTGACAGATAACGTACCTCTTCCAC	T	ENST00000300305	CCDS13639.1	p.X167_splice	.	Likely Loss-of-function	Likely Oncogenic
GENIE-MSK-P-0013624-T01-IM5	GENIE-MSK-P-0013624	FBXW7	4	153247289	G	C	ENST00000281708	CCDS3777.1	p.R505G	Likely_pathogenic	Likely Loss-of-function	Likely Oncogenic
GENIE-MSK-P-0013624-T01-IM5	GENIE-MSK-P-0013624	KMT2D	12	12037511	G	A	ENST00000301067	CCDS44873.1	p.S4727*	.	Likely Loss-of-function	Likely Oncogenic
GENIE-MSK-P-0013878-T01-IM5	GENIE-MSK-P-0013878	PIK3CA	3	178936091	G	A	ENST00000263967	CCDS43171.1	p.E545K	Pathogenic/Likely_pathogenic	Gain-of-function	Oncogenic				Fulvestrant+Alpelisib		LEVEL_3B
GENIE-MSK-P-0013878-T01-IM5	GENIE-MSK-P-0013878	EP300	22	41565529	G	A	ENST00000263253	CCDS14010.1	p.D1399N	Likely_pathogenic	Likely Loss-of-function	Likely Oncogenic
GENIE-MSK-P-0013878-T01-IM5	GENIE-MSK-P-0013878	HLA-A	6	29910797	G	T	ENST00000396634	CCDS34373.1	p.E113*	.	Likely Loss-of-function	Likely Oncogenic
GENIE-MSK-P-0016958-T01-IM6	GENIE-MSK-P-0016958	FBXW7	4	153247168	T	C	ENST00000281708	CCDS3777.1	p.Y545C	.	Likely Loss-of-function	Likely Oncogenic
GENIE-MSK-P-0016958-T01-IM6	GENIE-MSK-P-0016958	U2AF1	21	44524456	G	A	ENST00000291552	CCDS13694.1	p.S34F	Likely_pathogenic	Likely Gain-of-function	Likely Oncogenic
GENIE-MSK-P-0016958-T01-IM6	GENIE-MSK-P-0016958	FBXW7	4	153258970	G	C	ENST00000281708	CCDS3777.1	p.S282*	.	Likely Loss-of-function	Likely Oncogenic
GENIE-MSK-P-0016958-T01-IM6	GENIE-MSK-P-0016958	EP300	22	41565580	G	T	ENST00000263253	CCDS14010.1	p.E1416*	.	Likely Loss-of-function	Likely Oncogenic
GENIE-MSK-P-0016958-T01-IM6	GENIE-MSK-P-0016958	FBXW7	4	153332882	G	C	ENST00000281708	CCDS3777.1	p.S25*	.	Likely Loss-of-function	Likely Oncogenic
GENIE-MSK-P-0017382-T01-IM6	GENIE-MSK-P-0017382	B2M	15	45007410	TATGAGGGAAAGATACCAAGTCACGGTTTATTCTTCAAAATGGAGGTGGCTTGTTGGGAAGGTGGAAGCTCATTTGGCCAGAGTGGAAATGGAATTGGGAGAAATCGATGACCAAATGTAAACACTTGGTGCCTGATATAGCTTGACACCAAGTTAGCCCCAAGTGAAATACCCTGGCAATATTAATGTGTCTTTTCCCGATATTCCTCAGGTACTCCAAAGATTCAGGTTTACTCACGTCATCCAGCAGAGAATGGAAAGTCAAATTTCCTGAATTGCTATGTGTCTGGGTTTCATCCATCCGACATTGAAGTTGACTTACTGAAGAATGGAGAGAGAATTGAAAAAGTGGAGCATTCAGACTTGTCTTTCAGCAAGGACTGGTCTTTC	T	ENST00000558401	CCDS10113.1	p.X23_splice	.	Likely Loss-of-function	Likely Oncogenic
GENIE-MSK-P-0018470-T01-IM6	GENIE-MSK-P-0018470	PIK3CA	3	178936092	A	G	ENST00000263967	CCDS43171.1	p.E545G	Pathogenic/Likely_pathogenic	Gain-of-function	Oncogenic				Fulvestrant+Alpelisib		LEVEL_3B
GENIE-MSK-P-0018470-T01-IM6	GENIE-MSK-P-0018470	FBXW7	4	153247288	C	A	ENST00000281708	CCDS3777.1	p.R505L	Likely_pathogenic	Loss-of-function	Oncogenic
GENIE-MSK-P-0018470-T01-IM6	GENIE-MSK-P-0018470	FLT4	5	149440497	C	T	ENST00000261937	CCDS4457.1	p.D609N	Pathogenic	Unknown
GENIE-MSK-P-0018470-T01-IM6	GENIE-MSK-P-0018470	PTPRT	20	40944380	G	A	ENST00000373187	CCDS42874.1	p.L708F	.	Likely Loss-of-function	Likely Oncogenic
GENIE-MSK-P-0018470-T01-IM6	GENIE-MSK-P-0018470	CDK12	17	37627724	C	T	ENST00000447079	CCDS11337.1	p.Q547*	.	Likely Loss-of-function	Likely Oncogenic				Olaparib	Pembrolizumab,Nivolumab,Cemiplimab	LEVEL_3B
GENIE-MSK-P-0018629-T01-IM6	GENIE-MSK-P-0018629	KMT2D	12	49444177	G	C	ENST00000301067	CCDS44873.1	p.S1065*	.	Likely Loss-of-function	Likely Oncogenic
GENIE-MSK-P-0018953-T01-IM6	GENIE-MSK-P-0018953	ERBB2	17	37880257	C	G	ENST00000269571	CCDS32642.1	p.I767M	.	Gain-of-function	Oncogenic				Ado-Trastuzumab Emtansine,Neratinib		LEVEL_3B
GENIE-MSK-P-0018953-T01-IM6	GENIE-MSK-P-0018953	PIK3CA	3	178916946	G	C	ENST00000263967	CCDS43171.1	p.M1043I	Likely_pathogenic	Gain-of-function	Oncogenic				Fulvestrant+Alpelisib		LEVEL_3B
GENIE-MSK-P-0018953-T01-IM6	GENIE-MSK-P-0018953	PIK3CA	3	178952074	G	A	ENST00000263967	CCDS43171.1	p.K111N	Pathogenic/Likely_pathogenic	Likely Gain-of-function	Likely Oncogenic				Fulvestrant+Alpelisib		LEVEL_3B
GENIE-MSK-P-0018953-T01-IM6	GENIE-MSK-P-0018953	KMT2D	12	49425503	G	A	ENST00000301067	CCDS44873.1	p.Q4329*	Pathogenic	Likely Loss-of-function	Likely Oncogenic
GENIE-MSK-P-0018953-T01-IM6	GENIE-MSK-P-0018953	CREBBP	16	3832751	G	A	ENST00000262367	CCDS10509.1	p.Q503*	.	Likely Loss-of-function	Likely Oncogenic
GENIE-MSK-P-0018953-T01-IM6	GENIE-MSK-P-0018953	KMT2D	12	49427647	G	C	ENST00000301067	CCDS44873.1	p.S3614*	.	Likely Loss-of-function	Likely Oncogenic
GENIE-MSK-P-0018953-T01-IM6	GENIE-MSK-P-0018953	DICER1	14	95562918	G	A	ENST00000526495	CCDS9931.1	p.Q1447*	.	Likely Loss-of-function	Likely Oncogenic
GENIE-MSK-P-0018953-T01-IM6	GENIE-MSK-P-0018953	RAD50	5	131923761	C	G	ENST00000265335	CCDS34233.1	p.S344*	.	Likely Loss-of-function	Likely Oncogenic
GENIE-MSK-P-0020214-T02-IM6	GENIE-MSK-P-0020214	EED	11	85979511	C	T	ENST00000263360	CCDS8273.1	p.Q292*	.	Likely Loss-of-function	Likely Oncogenic
GENIE-MSK-P-0020214-T02-IM6	GENIE-MSK-P-0020214	KDM6A	X	44923060	C	T	ENST00000377967	CCDS14265.1	p.Q641*	.	Likely Loss-of-function	Likely Oncogenic
GENIE-MSK-P-0020214-T02-IM6	GENIE-MSK-P-0020214	PALB2	16	23647287	C	A	ENST00000261584	CCDS32406.1	p.E194*	.	Likely Loss-of-function	Likely Oncogenic				Olaparib		LEVEL_3B
GENIE-MSK-P-0020781-T01-IM6	GENIE-MSK-P-0020781	PIK3CA	3	178916890	C	T	ENST00000263967	CCDS43171.1	p.E545K	.	Gain-of-function	Oncogenic				Fulvestrant+Alpelisib		LEVEL_3B
GENIE-MSK-P-0020781-T01-IM6	GENIE-MSK-P-0020781	PIK3CA	3	178936091	G	A	ENST00000263967	CCDS43171.1	p.R93W	Pathogenic/Likely_pathogenic	Gain-of-function	Likely Oncogenic				Fulvestrant+Alpelisib		LEVEL_3B
GENIE-MSK-P-0020781-T01-IM6	GENIE-MSK-P-0020781	KDM6A	X	44922694	C	T	ENST00000377967	CCDS14265.1	p.R519*	Pathogenic	Likely Loss-of-function	Likely Oncogenic
GENIE-MSK-P-0020781-T01-IM6	GENIE-MSK-P-0020781	FBXW7	4	153251907	G	A	ENST00000281708	CCDS3777.1	p.R367*	.	Likely Loss-of-function	Likely Oncogenic
GENIE-MSK-P-0020781-T01-IM6	GENIE-MSK-P-0020781	TSC1	9	135785992	G	C	ENST00000298552	CCDS6956.1	p.S410*	.	Likely Loss-of-function	Likely Oncogenic				Everolimus		LEVEL_3B
GENIE-MSK-P-0020781-T01-IM6	GENIE-MSK-P-0020781	KMT2D	12	49427507	CCCCAGGG	C	ENST00000301067	CCDS44873.1	p.P3659Vfs*88	.	Likely Loss-of-function	Likely Oncogenic
GENIE-MSK-P-0020781-T01-IM6	GENIE-MSK-P-0020781	KMT2D	12	49446773	CAG	C	ENST00000301067	CCDS44873.1	p.C346Sfs*17	.	Likely Loss-of-function	Likely Oncogenic
GENIE-MSK-P-0020781-T01-IM6	GENIE-MSK-P-0020781	KMT2C	7	151878769	G	C	ENST00000262189	CCDS5931.1	p.S2059*	.	Likely Loss-of-function	Likely Oncogenic
GENIE-MSK-P-0021941-T01-IM6	GENIE-MSK-P-0021941	RB1	13	48936983	C	T	ENST00000267163	CCDS31973.1	p.R251*	Pathogenic	Likely Loss-of-function	Likely Oncogenic
GENIE-MSK-P-0022302-T01-IM6	GENIE-MSK-P-0022302	TP53	17	7577085	C	T	ENST00000269305	CCDS11118.1	p.E285K	Pathogenic/Likely_pathogenic	Likely Loss-of-function	Likely Oncogenic
GENIE-MSK-P-0022302-T01-IM6	GENIE-MSK-P-0022302	CDKN2A	9	21968242	C	T	ENST00000498124	CCDS56565.1		.	Likely Loss-of-function	Likely Oncogenic					Palbociclib,Ribociclib,Abemaciclib	LEVEL_4
GENIE-MSK-P-0022302-T01-IM6	GENIE-MSK-P-0022302	NOTCH1	9	139413064	C	A	ENST00000277541	CCDS43905.1	p.E360*	.	Likely Loss-of-function	Oncogenic
GENIE-MSK-P-0023634-T01-IM6	GENIE-MSK-P-0023634	KRAS	12	25398282	C	A	ENST00000256078	CCDS8703.1	p.G13C	Pathogenic	Gain-of-function	Oncogenic					Trametinib,Cobimetinib,Binimetinib	LEVEL_4
GENIE-MSK-P-0023634-T01-IM6	GENIE-MSK-P-0023634	CASP8	2	202150003	C	T	ENST00000358485	CCDS42798.1	p.Q482*	.	Likely Loss-of-function	Likely Oncogenic
GENIE-MSK-P-0023634-T01-IM6	GENIE-MSK-P-0023634	KMT2D	12	49434307	G	A	ENST00000301067	CCDS44873.1	p.Q2416*	.	Likely Loss-of-function	Likely Oncogenic
GENIE-MSK-P-0023634-T01-IM6	GENIE-MSK-P-0023634	TGFBR2	3	30648378	G	C	ENST00000359013	CCDS33727.1	p.M1?	.	Likely Loss-of-function	Likely Oncogenic
GENIE-MSK-P-0023744-T01-IM6	GENIE-MSK-P-0023744	KRAS	12	25398281	C	T	ENST00000256078	CCDS8703.1	p.G13D	Pathogenic	Gain-of-function	Oncogenic					Trametinib,Cobimetinib,Binimetinib	LEVEL_4
GENIE-MSK-P-0023744-T01-IM6	GENIE-MSK-P-0023744	FBXW7	4	153249385	G	A	ENST00000281708	CCDS3777.1	p.R465C	Likely_pathogenic	Loss-of-function	Oncogenic
GENIE-MSK-P-0023744-T01-IM6	GENIE-MSK-P-0023744	STK11	19	1220629	C	A	ENST00000326873	CCDS45896.1	p.S216Y	.	Likely Loss-of-function	Likely Oncogenic
GENIE-MSK-P-0023744-T01-IM6	GENIE-MSK-P-0023744	HLA-B	6	31324471	C	A	ENST00000412585	CCDS34394.1	p.E113*	.	Likely Loss-of-function	Likely Oncogenic
GENIE-MSK-P-0023744-T01-IM6	GENIE-MSK-P-0023744	PTCH1	9	98241404	G	A	ENST00000331920	CCDS6714.1	p.Q365*	Pathogenic	Likely Loss-of-function	Likely Oncogenic				Sonidegib		LEVEL_3B
GENIE-MSK-P-0023909-T01-IM6	GENIE-MSK-P-0023909	CTNNB1	3	41266133	CCTT	C	ENST00000349496	CCDS2694.1	p.S45del	.	Gain-of-function	Likely Oncogenic
GENIE-MSK-P-0023986-T01-IM6	GENIE-MSK-P-0023986	PIK3CA	3	178936082	G	A	ENST00000263967	CCDS43171.1	p.E542K	Pathogenic/Likely_pathogenic	Gain-of-function	Oncogenic				Fulvestrant+Alpelisib		LEVEL_3B
GENIE-MSK-P-0023986-T01-IM6	GENIE-MSK-P-0023986	NFE2L2	2	178098957	G	A	ENST00000397062	CCDS42782.1	p.L30F	.	Likely Gain-of-function	Likely Oncogenic
GENIE-MSK-P-0023986-T01-IM6	GENIE-MSK-P-0023986	KMT2D	12	49439858	TACCACGTAGGGCTGGC	T	ENST00000301067	CCDS44873.1	p.C1556*	.	Likely Loss-of-function	Likely Oncogenic
GENIE-MSK-P-0023986-T01-IM6	GENIE-MSK-P-0023986	KMT2D	12	49446061	G	GT	ENST00000301067	CCDS44873.1	p.P469Tfs*4	.	Likely Loss-of-function	Likely Oncogenic
GENIE-MSK-P-0024546-T01-IM6	GENIE-MSK-P-0024546	FANCA	16	89838103	C	A	ENST00000389301	CCDS32515.1	p.E712*	.	Likely Loss-of-function	Likely Oncogenic
GENIE-MSK-P-0025318-T01-IM6	GENIE-MSK-P-0025318	PIK3CA	3	178936082	G	A	ENST00000263967	CCDS43171.1	p.E542K	Pathogenic/Likely_pathogenic	Gain-of-function	Oncogenic				Fulvestrant+Alpelisib		LEVEL_3B
GENIE-MSK-P-0025318-T01-IM6	GENIE-MSK-P-0025318	FBXW7	4	153247289	G	C	ENST00000281708	CCDS3777.1	p.R505G	Likely_pathogenic	Likely Loss-of-function	Likely Oncogenic
GENIE-MSK-P-0025318-T01-IM6	GENIE-MSK-P-0025318	FLT3	13	28588651	G	A	ENST00000241453	CCDS31953.1	p.R933W	.	Likely Gain-of-function	Likely Oncogenic
GENIE-MSK-P-0025664-T01-IM6	GENIE-MSK-P-0025664	KMT2D	12	49446072	G	GAT	ENST00000301067	CCDS44873.1	p.S465Yfs*466	.	Likely Loss-of-function	Likely Oncogenic
GENIE-MSK-P-0028421-T01-IM6	GENIE-MSK-P-0028421	AKT1	14	105246551	C	T	ENST00000554581	CCDS9994.1	p.E17K	Uncertain_significance	Gain-of-function	Oncogenic				AZD5363		LEVEL_3B
GENIE-MSK-P-0028421-T01-IM6	GENIE-MSK-P-0028421	KMT2D	12	49416526	C	T	ENST00000301067	CCDS44873.1	p.W5395*	.	Likely Loss-of-function	Likely Oncogenic
GENIE-MSK-P-0029785-T01-IM6	GENIE-MSK-P-0029785	KDM5C	X	53240039	C	A	ENST00000375401	CCDS14351.1	p.E468*	.	Likely Loss-of-function	Likely Oncogenic
GENIE-MSK-P-0029815-T01-IM6	GENIE-MSK-P-0029815	RB1	13	49027168	C	T	ENST00000267163	CCDS31973.1	p.R579*	Pathogenic	Likely Loss-of-function	Likely Oncogenic
GENIE-MSK-P-0029815-T01-IM6	GENIE-MSK-P-0029815	EP300	22	41553158	CACTTGTCTTTCTAGGATTACTT	C	ENST00000263253	CCDS14010.1	p.X1088_splice	.	Likely Loss-of-function	Likely Oncogenic
GENIE-MSK-P-0030544-T01-IM6	GENIE-MSK-P-0030544	PDPK1	16	56867319	G	A	ENST00000342085	CCDS10472.1	p.A508V	Pathogenic	Unknown
GENIE-MSK-P-0030544-T01-IM6	GENIE-MSK-P-0030544	JAK2	9	5069966	G	A	ENST00000381652	CCDS6457.1	p.D519N	.	Gain-of-function	Likely Oncogenic
GENIE-MSK-P-0031461-T01-IM6	GENIE-MSK-P-0031461	PIK3CA	3	178936091	G	A	ENST00000263967	CCDS43171.1	p.E545K	Pathogenic/Likely_pathogenic	Gain-of-function	Oncogenic				Fulvestrant+Alpelisib		LEVEL_3B
GENIE-MSK-P-0031461-T01-IM6	GENIE-MSK-P-0031461	STK11	19	1220629	C	T	ENST00000326873	CCDS45896.1	p.S216F	Likely_pathogenic	Likely Loss-of-function	Likely Oncogenic
GENIE-MSK-P-0031461-T01-IM6	GENIE-MSK-P-0031461	PIK3CA	3	178938934	G	A	ENST00000263967	CCDS43171.1	p.E726K	Pathogenic	Inconclusive	Inconclusive
GENIE-MSK-P-0031461-T01-IM6	GENIE-MSK-P-0031461	ASXL1	20	31023702	C	T	ENST00000375687	CCDS13201.1	p.Q1063*	.	Likely Loss-of-function	Likely Oncogenic
GENIE-MSK-P-0031461-T01-IM6	GENIE-MSK-P-0031461	KDM6A	X	44820546	ATC	A	ENST00000377967	CCDS14265.1	p.L83Nfs*5	.	Likely Loss-of-function	Likely Oncogenic
GENIE-MSK-P-0032524-T01-IM6	GENIE-MSK-P-0032524	KMT2D	12	49448705	G	A	ENST00000301067	CCDS44873.1	p.Q52*	.	Likely Loss-of-function	Likely Oncogenic
GENIE-MSK-P-0032524-T01-IM6	GENIE-MSK-P-0032524	KEAP1	19	10600447	G	T	ENST00000171111	CCDS12239.1	p.R470S	.	Likely Loss-of-function	Likely Oncogenic
GENIE-MSK-P-0032524-T01-IM6	GENIE-MSK-P-0032524	FAT1	4	187629328	C	A	ENST00000441802	CCDS47177.1	p.E552*	.	Likely Loss-of-function	Likely Oncogenic
GENIE-MSK-P-0032524-T01-IM6	GENIE-MSK-P-0032524	KMT2C	7	152009027	G	A	ENST00000262189	CCDS5931.1	p.R199*	.	Likely Loss-of-function	Likely Oncogenic
GENIE-MSK-P-0035095-T01-IM6	GENIE-MSK-P-0035095	FBXW7	4	153249384	C	T	ENST00000281708	CCDS3777.1	p.R465H	Likely_pathogenic	Loss-of-function	Likely Oncogenic
GENIE-MSK-P-0035095-T01-IM6	GENIE-MSK-P-0035095	MED12	X	70352972	G	A	ENST00000374080	CCDS43970.1	p.X1510_splice	.	Likely Loss-of-function	Likely Oncogenic
GENIE-MSK-P-0035122-T01-IM6	GENIE-MSK-P-0035122	NFKBIA	14	35873743	GGA	G	ENST00000216797	CCDS9656.1	p.S36Hfs*49	.	Likely Loss-of-function	Likely Oncogenic
GENIE-MSK-P-0036535-T01-IM6	GENIE-MSK-P-0036535	PIK3CA	3	178936091	G	A	ENST00000263967	CCDS43171.1	p.E545K	Pathogenic/Likely_pathogenic	Gain-of-function	Oncogenic				Fulvestrant+Alpelisib		LEVEL_3B
GENIE-MSK-P-0036535-T01-IM6	GENIE-MSK-P-0036535	NOTCH1	9	139412303	G	A	ENST00000277541	CCDS43905.1	p.R448*	Pathogenic/Likely_pathogenic	Likely Loss-of-function	Oncogenic
GENIE-MSK-P-0036535-T01-IM6	GENIE-MSK-P-0036535	CASP8	2	202150039	C	T	ENST00000358485	CCDS42798.1	p.R494*	.	Likely Loss-of-function	Likely Oncogenic
GENIE-MSK-P-0036535-T01-IM6	GENIE-MSK-P-0036535	KMT2D	12	49448682	C	T	ENST00000301067	CCDS44873.1	p.X59_splice	Pathogenic	Likely Loss-of-function	Likely Oncogenic
GENIE-MSK-P-0036535-T01-IM6	GENIE-MSK-P-0036535	NFKBIA	14	35871819	A	AT	ENST00000216797	CCDS9656.1	p.N229Kfs*3	.	Likely Loss-of-function	Likely Oncogenic
GENIE-MSK-P-0037001-T01-IM6	GENIE-MSK-P-0037001	KRAS	12	25398284	C	T	ENST00000256078	CCDS8703.1	p.G12D	Pathogenic	Gain-of-function	Oncogenic					Trametinib,Cobimetinib,Binimetinib	LEVEL_4
GENIE-MSK-P-0037001-T01-IM6	GENIE-MSK-P-0037001	KRAS	12	25398285	C	A	ENST00000256078	CCDS8703.1	p.G12C	Pathogenic/Likely_pathogenic	Gain-of-function	Oncogenic				AMG-510	Trametinib,Cobimetinib,Binimetinib	LEVEL_3B
GENIE-MSK-P-0037001-T01-IM6	GENIE-MSK-P-0037001	KMT2D	12	49445525	TG	T	ENST00000301067	CCDS44873.1	p.P647Hfs*283	Pathogenic/Likely_pathogenic	Likely Loss-of-function	Likely Oncogenic
GENIE-MSK-P-0037001-T01-IM6	GENIE-MSK-P-0037001	CREBBP	16	3817720	CT	C	ENST00000262367	CCDS10509.1	p.I1084Sfs*15	.	Likely Loss-of-function	Likely Oncogenic
GENIE-MSK-P-0037001-T01-IM6	GENIE-MSK-P-0037001	INPPL1	11	71948747	GC	G	ENST00000298229	CCDS8213.1	p.R1156Gfs*46	.	Likely Loss-of-function	Likely Oncogenic
GENIE-MSK-P-0037001-T01-IM6	GENIE-MSK-P-0037001	PTEN	10	89692904	C	T	ENST00000371953	CCDS31238.1	p.R130*	Pathogenic	Loss-of-function	Oncogenic					GSK2636771,AZD8186	LEVEL_4
GENIE-MSK-P-0037001-T01-IM6	GENIE-MSK-P-0037001	ERF	19	42752694	GC	G	ENST00000222329	CCDS12600.1	p.L525Sfs*6	Uncertain_significance	Loss-of-function	Likely Oncogenic
GENIE-MSK-P-0037001-T01-IM6	GENIE-MSK-P-0037001	NCOR1	17	16024504	GC	G	ENST00000268712	CCDS11175.1	p.R572Efs*18	.	Likely Loss-of-function	Likely Oncogenic
GENIE-MSK-P-0037001-T01-IM6	GENIE-MSK-P-0037001	MAP2K1	15	66727483	G	A	ENST00000307102	CCDS10216.1	p.D67N	Pathogenic	Gain-of-function	Oncogenic				Trametinib,Cobimetinib		LEVEL_3B
GENIE-MSK-P-0037001-T01-IM6	GENIE-MSK-P-0037001	ATRX	X	76939673	GT	G	ENST00000373344	CCDS14434.1	p.K358Nfs*2	.	Likely Loss-of-function	Likely Oncogenic
GENIE-MSK-P-0037001-T01-IM6	GENIE-MSK-P-0037001	ZFHX3	16	72821959	C	CG	ENST00000268489	CCDS10908.1	p.G3406Rfs*25	.	Likely Loss-of-function	Likely Oncogenic
GENIE-MSK-P-0037001-T01-IM6	GENIE-MSK-P-0037001	PIK3R1	5	67591134	CGA	C	ENST00000521381	CCDS3993.1	p.D578Pfs*23	.	Likely Loss-of-function	Likely Oncogenic
GENIE-MSK-P-0037001-T01-IM6	GENIE-MSK-P-0037001	PIK3R1	5	67593350	AAC	A	ENST00000521381	CCDS3993.1	p.T701Lfs*39	.	Likely Loss-of-function	Likely Oncogenic
GENIE-MSK-P-0037001-T01-IM6	GENIE-MSK-P-0037001	KMT2D	12	49433112	TG	T	ENST00000301067	CCDS44873.1	p.P2753Qfs*4	.	Likely Loss-of-function	Likely Oncogenic
GENIE-MSK-P-0037001-T01-IM6	GENIE-MSK-P-0037001	RB1	13	48881528	GTGGA	G	ENST00000267163	CCDS31973.1	p.D85Efs*25	.	Likely Loss-of-function	Likely Oncogenic
GENIE-MSK-P-0037001-T01-IM6	GENIE-MSK-P-0037001	SLX4	16	3634840	T	TG	ENST00000294008	CCDS10506.2	p.K1557Qfs*24	.	Likely Loss-of-function	Likely Oncogenic
GENIE-MSK-P-0037001-T01-IM6	GENIE-MSK-P-0037001	ASXL1	20	31024038	G	T	ENST00000375687	CCDS13201.1	p.E1175*	.	Likely Loss-of-function	Likely Oncogenic
GENIE-MSK-P-0037001-T01-IM6	GENIE-MSK-P-0037001	MLH1	3	37089076	G	T	ENST00000231790	CCDS2663.1	p.E600*	.	Likely Loss-of-function	Likely Oncogenic
GENIE-MSK-P-0037001-T01-IM6	GENIE-MSK-P-0037001	INPP4B	4	143007411	T	C	ENST00000513000	CCDS3757.1	p.X792_splice	.	Likely Loss-of-function	Likely Oncogenic
GENIE-MSK-P-0037001-T01-IM6	GENIE-MSK-P-0037001	NOTCH4	6	32172158	TG	T	ENST00000375023	CCDS34420.1	p.P958Qfs*90	.	Likely Loss-of-function	Likely Oncogenic
GENIE-MSK-P-0037001-T01-IM6	GENIE-MSK-P-0037001	SESN1	6	109321829	A	AT	ENST00000436639	CCDS5070.1	p.N198Kfs*2	.	Likely Loss-of-function	Likely Oncogenic
GENIE-MSK-P-0037001-T01-IM6	GENIE-MSK-P-0037001	NOTCH1	9	139399382	G	GT	ENST00000277541	CCDS43905.1	p.N1587Kfs*23	.	Likely Loss-of-function	Oncogenic
GENIE-MSK-P-0037001-T01-IM6	GENIE-MSK-P-0037001	NOTCH1	9	139413123	GCA	G	ENST00000277541	CCDS43905.1	p.A340Qfs*12	.	Likely Loss-of-function	Oncogenic
GENIE-MSK-P-0038291-T01-IM6	GENIE-MSK-P-0038291	ATRX	X	76937487	A	T	ENST00000373344	CCDS14434.1	p.Y1087*	.	Likely Loss-of-function	Likely Oncogenic
GENIE-MSK-P-0038943-T01-IM6	GENIE-MSK-P-0038943	PIK3CA	3	178936091	G	A	ENST00000263967	CCDS43171.1	p.E545K	Pathogenic/Likely_pathogenic	Gain-of-function	Oncogenic				Fulvestrant+Alpelisib		LEVEL_3B
GENIE-MSK-P-0038943-T01-IM6	GENIE-MSK-P-0038943	TP63	3	189612126	CAG	C	ENST00000264731	CCDS3293.1	p.S627Cfs*5	.	Likely Loss-of-function	Likely Oncogenic
GENIE-MSK-P-0039128-T01-IM6	GENIE-MSK-P-0039128	PIK3CA	3	178936082	G	A	ENST00000263967	CCDS43171.1	p.E542K	Pathogenic/Likely_pathogenic	Gain-of-function	Oncogenic				Fulvestrant+Alpelisib		LEVEL_3B
GENIE-MSK-P-0039128-T01-IM6	GENIE-MSK-P-0039128	APC	5	112177434	C	CA	ENST00000457016	CCDS4107.1	p.K2051Efs*9	.	Likely Loss-of-function	Likely Oncogenic
GENIE-MSK-P-0039128-T01-IM6	GENIE-MSK-P-0039128	STK11	19	1207064	T	TG	ENST00000326873	CCDS45896.1	p.D53Gfs*110	Pathogenic	Likely Loss-of-function	Likely Oncogenic
GENIE-MSK-P-0039128-T01-IM6	GENIE-MSK-P-0039128	MED12	X	70339285	T	G	ENST00000374080	CCDS43970.1	p.D54E	.	Likely Loss-of-function	Oncogenic
GENIE-MSK-P-0039385-T01-IM6	GENIE-MSK-P-0039385	BAP1	3	52440912	C	A	ENST00000460680	CCDS2853.1	p.E198*	Pathogenic	Likely Loss-of-function	Likely Oncogenic
GENIE-MSK-P-0039385-T01-IM6	GENIE-MSK-P-0039385	INPP4B	4	143003206	G	A	ENST00000513000	CCDS3757.1	p.R874*	.	Likely Loss-of-function	Likely Oncogenic
GENIE-MSK-P-0040956-T01-IM6	GENIE-MSK-P-0040956	KMT2D	12	49420241	G	A	ENST00000301067	CCDS44873.1	p.Q5170*	.	Likely Loss-of-function	Likely Oncogenic
GENIE-MSK-P-0040956-T01-IM6	GENIE-MSK-P-0040956	KMT2D	12	49435742	CTTCATGATTT	C	ENST00000301067	CCDS44873.1	p.Q2044Rfs*47	.	Likely Loss-of-function	Likely Oncogenic
GENIE-MSK-P-0040956-T01-IM6	GENIE-MSK-P-0040956	BRCA2	13	32906804	C	T	ENST00000544455	CCDS9344.1	p.Q397*	Pathogenic	Likely Loss-of-function	Likely Oncogenic				Olaparib,Talazoparib,Rucaparib,Niraparib		LEVEL_3B
GENIE-MSK-P-0040956-T01-IM6	GENIE-MSK-P-0040956	SMAD4	18	48581157	C	G	ENST00000342988	CCDS11950.1	p.S154*	Pathogenic	Likely Loss-of-function	Likely Oncogenic
GENIE-MSK-P-0041343-T01-IM6	GENIE-MSK-P-0041343	KMT2D	12	49425644	G	A	ENST00000301067	CCDS44873.1	p.R4282*	Pathogenic	Likely Loss-of-function	Likely Oncogenic
GENIE-MSK-P-0041343-T01-IM6	GENIE-MSK-P-0041343	PIK3R2	19	18273784	G	A	ENST00000222254	CCDS12371.1	p.G373R	Pathogenic	Gain-of-function	Likely Oncogenic
GENIE-MSK-P-0041343-T01-IM6	GENIE-MSK-P-0041343	PTEN	10	89711979	G	GT	ENST00000371953	CCDS31238.1	p.E201*	.	Likely Loss-of-function	Likely Oncogenic					GSK2636771,AZD8186	LEVEL_4
GENIE-MSK-P-0041343-T01-IM6	GENIE-MSK-P-0041343	HLA-A	6	29910805	T	G	ENST00000396634	CCDS34373.1	p.X115_splice	.	Likely Loss-of-function	Likely Oncogenic
GENIE-MSK-P-0042279-T01-IM6	GENIE-MSK-P-0042279	CTCF	16	50811826	C	A	ENST00000264010	CCDS10841.1	p.D451H	Pathogenic	Unknown
GENIE-MSK-P-0042279-T01-IM6	GENIE-MSK-P-0042279	CYLD	16	67655488	G	C	ENST00000427738	CCDS45482.1	p.S371*	.	Likely Loss-of-function	Likely Oncogenic
GENIE-MSK-P-0043356-T01-IM6	GENIE-MSK-P-0043356	PIK3CA	3	178936091	G	A	ENST00000263967	CCDS43171.1	p.E545K	Pathogenic/Likely_pathogenic	Gain-of-function	Oncogenic				Fulvestrant+Alpelisib		LEVEL_3B
GENIE-MSK-P-0043356-T01-IM6	GENIE-MSK-P-0043356	RIT1	1	155874280	G	A	ENST00000368322	CCDS58037.1	p.A101V	Likely_pathogenic	Unknown
GENIE-MSK-P-0043356-T01-IM6	GENIE-MSK-P-0043356	NTRK1	1	156846363	C	T	ENST00000524377	CCDS1161.1	p.R602*	Pathogenic	Unknown
GENIE-MSK-P-0043533-T01-IM6	GENIE-MSK-P-0043533	PIK3CA	3	178936082	G	A	ENST00000263967	CCDS43171.1	p.E542K	Pathogenic/Likely_pathogenic	Gain-of-function	Oncogenic				Fulvestrant+Alpelisib		LEVEL_3B
GENIE-MSK-P-0043533-T01-IM6	GENIE-MSK-P-0043533	KMT2C	7	151842344	G	A	ENST00000262189	CCDS5931.1	p.R4690*	.	Likely Loss-of-function	Likely Oncogenic
GENIE-MSK-P-0043533-T01-IM6	GENIE-MSK-P-0043533	KMT2D	12	49443575	C	A	ENST00000301067	CCDS44873.1	p.E1266*	.	Likely Loss-of-function	Likely Oncogenic
GENIE-MSK-P-0043533-T01-IM6	GENIE-MSK-P-0043533	LATS1	6	150005713	G	C	ENST00000543571	CCDS34551.1	p.S171*	.	Loss-of-function	Likely Oncogenic
GENIE-PHS-35539301-triseq-v2	GENIE-PHS-35539301	PIK3CA	3	178936091	G	A	ENST00000263967	CCDS43171.1	p.E545K	Pathogenic/Likely_pathogenic	Gain-of-function	Oncogenic				Fulvestrant+Alpelisib		LEVEL_3B
GENIE-PHS-35539301-triseq-v2	GENIE-PHS-35539301	KMT2D	12	49432771	G	A	ENST00000301067	CCDS44873.1	p.Q2790*	.	Likely Loss-of-function	Likely Oncogenic
GENIE-SCI-1485472662-U42267136_R7	GENIE-SCI-1485472662	PTEN	10	89717712	C	T	ENST00000371953	CCDS31238.1	p.P246L	Pathogenic	Unknown
GENIE-SCI-1485472662-U42267136_R7	GENIE-SCI-1485472662	PTEN	10	89717756	C	T	ENST00000371953	CCDS31238.1	p.Q261*	Pathogenic	Likely Loss-of-function	Likely Oncogenic					GSK2636771,AZD8186	LEVEL_4
GENIE-SCI-1485472662-U42267136_R7	GENIE-SCI-1485472662	FBXW7	4	153249385	G	A	ENST00000281708	CCDS3777.1	p.R465C	Likely_pathogenic	Loss-of-function	Oncogenic
GENIE-SCI-9948026662-U02476486_W8	GENIE-SCI-9948026662	PIK3CA	3	178921552	A	G	ENST00000263967	CCDS43171.1	p.N345S	.	Likely Gain-of-function	Likely Oncogenic				Fulvestrant+Alpelisib		LEVEL_3B
GENIE-UCSF-466-611T	GENIE-UCSF-466	PBRM1	3	52584656	G	T	ENST00000394830	CCDS43099.1		.	Likely Loss-of-function	Likely Oncogenic
GENIE-UCSF-466-611T	GENIE-UCSF-466	PBRM1	3	52623229	G	C	ENST00000394830	CCDS43099.1	p.S941*	.	Likely Loss-of-function	Likely Oncogenic
GENIE-UCSF-466-611T	GENIE-UCSF-466	FBXW7	4	153249385	G	A	ENST00000281708	CCDS3777.1	p.R465C	Likely_pathogenic	Loss-of-function	Oncogenic
GENIE-UCSF-466-611T	GENIE-UCSF-466	FAT1	4	187542609	CA	C	ENST00000441802	CCDS47177.1	p.F1710Lfs*26	.	Likely Loss-of-function	Likely Oncogenic
GENIE-UCSF-466-611T	GENIE-UCSF-466	ERBB2	17	37868208	C	T	ENST00000269571	CCDS32642.1	p.S310F	Likely_pathogenic	Gain-of-function	Oncogenic				Ado-Trastuzumab Emtansine,Neratinib		LEVEL_3B
GENIE-UCSF-466-611T	GENIE-UCSF-466	PTPRT	20	40877320	G	A	ENST00000373187	CCDS42874.1		.	Likely Loss-of-function	Likely Oncogenic
GENIE-UCSF-466-611T	GENIE-UCSF-466	KDM6A	X	44910953	G	A	ENST00000377967	CCDS14265.1	p.X219_splice	.	Likely Loss-of-function	Likely Oncogenic
GENIE-UCSF-553-701T	GENIE-UCSF-553	CYLD	16	50821710	CT	C	ENST00000427738	CCDS45482.1	p.L686*	.	Likely Loss-of-function	Likely Oncogenic
GENIE-UCSF-801-958T	GENIE-UCSF-801	NFKBIA	14	35872948	C	CG	ENST00000216797	CCDS9656.1	p.R95Pfs*34	.	Likely Loss-of-function	Likely Oncogenic
GENIE-UCSF-801-958T	GENIE-UCSF-801	CYLD	16	50784077	G	GAC	ENST00000427738	CCDS45482.1	p.V158Qfs*46	.	Likely Loss-of-function	Likely Oncogenic
GENIE-UCSF-801-958T	GENIE-UCSF-801	CYLD	16	50811826	C	A	ENST00000427738	CCDS45482.1	p.S371*	Pathogenic	Likely Loss-of-function	Likely Oncogenic
GENIE-UCSF-801-958T	GENIE-UCSF-801	EP300	22	41543839	A	T	ENST00000263253	CCDS14010.1	p.X711_splice	.	Likely Loss-of-function	Likely Oncogenic
GENIE-UHN-OCT038410-ARC1	GENIE-UHN-OCT038410	PMS1	2	190656538	G	A	ENST00000441310	CCDS2302.1	p.M1?	.	Likely Loss-of-function	Likely Oncogenic
GENIE-UHN-OCT264228-ARC1	GENIE-UHN-OCT264228	ATR	3	142215365	AAAGGAAGT	A	ENST00000350721	CCDS3124.1		Uncertain_significance	Likely Loss-of-function	Likely Oncogenic
GENIE-UHN-OCT264228-ARC1	GENIE-UHN-OCT264228	STK11	19	1220593	TCG	T	ENST00000326873	CCDS45896.1	p.A205Gfs*60	.	Likely Loss-of-function	Likely Oncogenic
GENIE-UHN-OCT536377-ARC1	GENIE-UHN-OCT536377	CYLD	16	50826529	C	T	ENST00000427738	CCDS45482.1	p.Q755*	.	Likely Loss-of-function	Likely Oncogenic
GENIE-VICC-162676-unk-1	GENIE-VICC-162676	AKT1	14	105246551	C	T	ENST00000554581	CCDS9994.1	p.E17K	Uncertain_significance	Gain-of-function	Oncogenic				AZD5363		LEVEL_3B
GENIE-VICC-162676-unk-1	GENIE-VICC-162676	FBXW7	4	153259089	C	G	ENST00000281708	CCDS3777.1	p.X243_splice	.	Likely Loss-of-function	Likely Oncogenic
GENIE-VICC-283927-unk-1	GENIE-VICC-283927	PIK3CA	3	178936091	G	A	ENST00000263967	CCDS43171.1	p.E545K	Pathogenic/Likely_pathogenic	Gain-of-function	Oncogenic				Fulvestrant+Alpelisib		LEVEL_3B
GENIE-VICC-312453-unk-1	GENIE-VICC-312453	BRIP1	17	59821806	G	C	ENST00000259008	CCDS11631.1	p.Y748*	Pathogenic/Likely_pathogenic	Likely Loss-of-function	Likely Oncogenic				Olaparib		LEVEL_3B
GENIE-VICC-312453-unk-1	GENIE-VICC-312453	CIC	19	42795711	CCAGT	C	ENST00000575354	CCDS12601.1	p.S902Ffs*21	.	Likely Loss-of-function	Likely Oncogenic
GENIE-VICC-525739-unk-1	GENIE-VICC-525739	BRAF	7	140481418	C	T	ENST00000288602	CCDS5863.1	p.G464R	Pathogenic	Gain-of-function	Likely Oncogenic					PLX8394	LEVEL_4
GENIE-VICC-525739-unk-1	GENIE-VICC-525739	CYLD	16	50811745	C	A	ENST00000427738	CCDS45482.1	p.S344*	.	Likely Loss-of-function	Likely Oncogenic
GENIE-VICC-944124-unk-2	GENIE-VICC-944124	PIK3CA	3	178936091	G	A	ENST00000263967	CCDS43171.1	p.E545K	Pathogenic/Likely_pathogenic	Gain-of-function	Oncogenic				Fulvestrant+Alpelisib		LEVEL_3B
GENIE-VICC-944124-unk-2	GENIE-VICC-944124	FGFR3	4	1803564	C	T	ENST00000340107	CCDS54706.1	p.R248C	Pathogenic	Gain-of-function	Oncogenic				Erdafitinib	Debio1347,BGJ398,AZD4547	LEVEL_3B

## Sheet: Table S6
Supplementary Table S6. Comparison of mutation patterns in ASCC between our cohort and GENIE
Mutation	Japanese (n=28) n (%)		Genie (n=159) n (%)		P value*
PIK3CA	10 (35.7)		48 (30.2)		0.65
TP53	1 (3.6)		11 (6.9)		1
FBXW7	2 (7.1)		14 (8.8)		1
PTEN	2 (7.1)		11 (6.9)		1
* Fisher exact test

## Sheet: TableS7
Supplementary Table S7. Patient characteristics in three p16 negative patients
Patient ID	HPV detection		Clinical Stage	Treatment*	Therapeutic effect	Recurence or progression
	ISH	PCR-based
AT-04	Negative	Negative	II	CCRT	Complete response	Yes
AT-20	Negative	Negative	III	CCRT	Partial response	No
AT-27	Negative	Negative	II	CCRT	Stable disease	Yes
*CCRT: Concurrent chemoradiation therapy.

## Sheet: Table S8
Supplementary Table S8. Association between p16 expression and response to CCRT in ASCC by clinical stage
Stage	Best overall response of CCRT n (%)	p16 (+)	p16 (-)	P value*
I	CR	1 (6.3)	0 (0.0)	1
	PR	0 (0.0)	0 (0.0)
	SD	0 (0.0)	0 (0.0)
	PD	0 (0.0)	0 (0.0)
II	CR	17 (100)	1 (50.0)	0.1
	PR	0 (0.0)	0 (0.0)
	SD	0 (0.0)	1 (50.0)
	PD	0 (0.0)	0 (0.0)
III	CR	11 (73.3)	0 (0.0)	0.31
	PR	3 (20.0)	1 (100)
	SD	0 (0.0)	0 (0.0)
	PD	1 (6.7)	0 (0.0)
IV	CR	1 (6.3)	0 (0.0)	1
	PR	0 (0.0)	0 (0.0)
	SD	1 (6.3)	0 (0.0)
	PD	0 (0.0)	0 (0.0)
CR:Complete response, PR: Partial response, SD: Stable disease, PD: Progression disease
CCRT: Concurrent chemoradiation therapy
*Fisher's exact test

## Sheet: Table S9
Supplementary Table S9. Association between HPV genotypes and response to CCRT in ASCC
Best overall response of CCRT n (%)	HPV-16 (n=27)	Non-HPV-16 (n=4)	Negative (n=7)	P value*
CR	22	4	5	0.78
PR	3	0	1
SD	1	0	1
PD	1	0	0
ORR, %	92.6	100	85.7	0.65
CR:Complete response, PR: Partial response, SD: Stable disease, PD: Progression disease
CCRT: Concurrent chemoradiation therapy, ORR:Objective response rate
*Fisher's exact test

## Sheet: Table S10
Supplementary Table S10. PD-L1 expression percentage
sample_ID	PD-L1 expression level, %
AT-001	0
AT-003	0
AT-004	0
AT-005	<1%
AT-006	0
AT-007	0
AT-008	0
AT-009	2-3%
AT-010	<1%
AT-011	0
AT-012	0
AT-013	0
AT-014	0.5
AT-015	0.5
AT-016	0
AT-017	0.2
AT-018	0.2
AT-019	0.05
AT-020	<1%
AT-021	<1%
AT-022	0
AT-023	0.1
AT-024	0.02
AT-025	0.4
AT-026	0
AT-027	0
AT-029	0
AT-030	0
AT-031	0
AT-032	0.2
AT-033	0.15
AT-034	0.05
AT-035	0
AT-036	0.15
AT-038	0.9
AT-039	<1%
AT-041	0.3
AT-044	0.1
AT-045	0.05
AT-046	0.9
AT-047	0.1
